# Supplementary material for: A host‐free transcriptome for haustoriogenesis in Cuscuta campestris: Signature gene expression identifies markers of successive development stages
Source: Physiol Plant. 2022 Mar 6;174(2):e13628. doi: 10.1111/ppl.13628 (PMC9313786; doi:10.1111/ppl.13628)
Supplement: Supplementary file 2 — Appendix S1. RNA sequencing dataset. [file PPL-174-0-s003.xlsx]

## Sheet: Sheet1
Appendix S1. RNA sequencing dataset.
niS = non-infective; SWE = swelling; ATT = attaching; PEN = penetrating.
Accession	niS1_counts	niS1_RPKM	niS2_counts	niS2_RPKM	niS3_counts	niS3_RPKM	SWE1_counts	SWE1_RPKM	SWE2_counts	SWE2_RPKM	SWE3_counts	SWE3_RPKM	ATT1_counts	ATT1_RPKM	ATT2_counts	ATT2_RPKM	ATT3_counts	ATT3_RPKM	PEN1_counts	PEN1_RPKM	PEN2_counts	PEN2_RPKM	PEN3_counts	PEN3_RPKM
Cc000001.t1	20	2.44945	20	2.67548	15	1.99639	38	4.37698	23	2.93698	33	4.08791	30	3.80088	31	3.8818	25	3.15462	16	2.04937	34	4.14026	20	2.39245
Cc000002.t1	176	24.0209	140	20.8707	110	16.3149	213	27.3406	203	28.8873	250	34.5116	189	26.6847	188	26.2342	161	22.6397	181	25.8355	180	24.4264	156	20.7958
Cc000003.t1	0	0	0	0	0	0	0	0	0	0	1	0.0434501	0	0	0	0	1	0.0442599	0	0	0	0	0	0
Cc000004.t1	0	0	0	0	0	0	0	0	0	0	0	0	0	0	0	0	0	0	0	0	0	0	0	0
Cc000005.t1	0	0	0	0	0	0	0	0	0	0	0	0	0	0	0	0	1	0.114783	0	0	1	0.110769	0	0
Cc000006.t1	12	1.31314	1	0.119526	9	1.07025	0	0	0	0	3	0.332046	6	0.67921	15	1.67824	9	1.0147	69	7.8966	20	2.17605	22	2.3514
Cc000007.t1	148	8.47374	113	7.06682	35	2.17769	212	11.4157	158	9.43203	144	8.33919	102	6.04139	91	5.32706	99	5.84005	74	4.43105	89	5.06656	140	7.82918
Cc000007.t2	174	9.90106	170	10.5661	209	12.9239	272	14.5564	279	16.5528	342	19.6837	189	11.1255	263	15.301	212	12.429	224	13.3304	229	12.9562	179	9.94856
Cc000008.t1	0	0	0	0	0	0	0	0	0	0	0	0	0	0	0	0	0	0	0	0	0	0	0	0
Cc000009.t1	787	139.275	629	121.586	589	113.274	2072	344.859	1526	281.572	1948	348.688	967	177.031	1000	180.939	803	146.414	839	155.283	875	153.963	849	146.751
Cc000010.t1	223	14.3195	177	12.4145	173	12.0722	222	13.4069	171	11.4486	213	13.8341	229	15.2119	243	15.9537	198	13.0996	236	15.8488	244	15.5784	312	19.5683
Cc000011.t1	1	0.0480972	0	0	4	0.209072	0	0	0	0	0	0	0	0	0	0	0	0	0	0	0	0	0	0
Cc000012.t1	61	6.75506	138	16.6921	150	18.0512	13	1.35393	38	4.38751	5	0.560038	41	4.69685	56	6.34045	78	8.89943	71	8.22279	46	5.06486	52	5.62442
Cc000012.t2	578	58.8935	1032	114.855	1172	129.772	89	8.52867	273	29.0026	35	3.60708	391	41.2135	387	40.3165	602	63.1981	366	39.0016	344	34.8504	456	45.3815
Cc000013.t1	126	19.8312	83	14.2688	90	15.3934	100	14.8023	83	13.6204	112	17.8297	84	13.6767	82	13.1955	94	15.2431	106	17.448	136	21.2827	104	15.9877
Cc000014.t1	51	10.4217	41	9.15131	27	5.99579	44	8.45613	27	5.75262	43	8.88759	65	13.7406	46	9.61076	61	12.843	64	13.6776	69	14.0193	76	15.1689
Cc000015.t1	5	0.780311	5	0.852314	0	0	8	1.17419	0	0	8	1.2628	12	1.93732	1	0.159562	10	1.60792	12	1.95858	5	0.775849	18	2.74375
Cc000016.t1	0	0	0	0	0	0	0	0	0	0	0	0	0	0	1	0.38588	0	0	1	0.394713	0	0	0	0
Cc000017.t1	50	21.7569	12	5.70349	125	59.1088	35	14.3234	22	9.98123	14	6.16174	93	41.8633	86	38.2612	75	33.6245	87	39.592	110	47.5915	96	40.8012
Cc000018.t1	29	3.71147	24	3.35499	17	2.36435	13	1.56474	16	2.13502	23	2.97731	10	1.32395	6	0.785113	12	1.58233	16	2.14156	17	2.16325	15	1.87505
Cc000019.t1	146	5.00469	123	4.60534	160	5.96019	173	5.57728	169	6.04012	160	5.54744	117	4.14891	165	5.78284	131	4.62662	132	4.73217	206	7.02104	162	5.42393
Cc000020.t1	109	3.46056	111	3.84924	73	2.51859	113	3.37404	115	3.80673	71	2.27996	90	2.95587	115	3.73294	108	3.53274	93	3.08791	118	3.72488	106	3.28701
Cc000020.t2	39	4.2677	36	4.30293	37	4.39994	12	1.23499	28	3.19464	27	2.98842	33	3.73565	36	4.02777	29	3.2696	20	2.28887	33	3.59048	42	4.48904
Cc000020.t3	0	0	0	0	0	0	0	0	8	0.347422	0	0	5	0.21544	0	0	0	0	0	0	0	0	0	0
Cc000021.t1	71	4.39876	71	4.80465	72	4.84752	80	4.66137	67	4.32794	73	4.57449	74	4.74271	81	5.13085	72	4.59592	100	6.47938	119	7.33041	107	6.47485
Cc000022.t1	12	1.17108	7	0.746168	1	0.106053	27	2.47812	17	1.72978	16	1.57934	11	1.11051	11	1.09757	17	1.70932	8	0.816504	6	0.582194	12	1.14383
Cc000023.t1	1	0.552041	11	6.63278	7	4.19937	1	0.519186	0	0	3	1.6751	5	2.85538	5	2.82211	5	2.84387	2	1.15468	2	1.09777	4	2.15678
Cc000024.t1	262	14.7497	372	22.8747	125	7.64726	92	4.87102	93	5.45881	132	7.51627	98	5.70729	226	13.0083	151	8.75842	196	11.5398	244	13.6578	325	17.8706
Cc000024.t2	349	19.6176	446	27.3834	385	23.5178	205	10.8374	210	12.3076	210	11.9395	184	10.6994	215	12.3564	232	13.4362	217	12.7568	359	20.0643	202	11.0904
Cc000025.t1	321	29.4609	255	25.5631	330	32.9132	407	35.1307	437	41.8174	408	37.8747	388	36.838	420	39.4115	360	34.0417	372	35.7063	418	38.1441	390	34.9607
Cc000026.t1	906	72.5324	630	55.0905	705	61.335	1521	114.521	1427	119.114	1960	158.711	1569	129.942	1429	116.968	1285	105.992	1364	114.204	929	73.9485	976	76.3182
Cc000027.t1	155	53.5789	186	70.2275	155	58.225	75	24.3823	126	45.4117	134	46.8506	164	58.6448	198	69.9777	223	79.4209	109	39.4049	160	54.991	112	37.8142
Cc000028.t1	7	1.26296	6	1.18243	10	1.96068	3	0.509056	7	1.31681	15	2.73736	7	1.30651	17	3.13598	9	1.67303	7	1.32084	12	2.1527	5	0.881123
Cc000029.t1	0	0	0	0	0	0	0	0	0	0	0	0	0	0	0	0	0	0	0	0	0	0	0	0
Cc000029.t2	0	0	0	0	0	0	0	0	0	0	0	0	0	0	0	0	0	0	0	0	0	0	0	0
Cc000030.t1	13	1.11303	8	0.748142	4	0.372167	8	0.644175	11	0.98195	15	1.29898	18	1.59426	18	1.57568	6	0.529275	20	1.79083	22	1.87281	19	1.58888
Cc000031.t1	121	22.603	52	10.61	107	21.721	89	15.6359	82	15.9709	95	17.9495	98	18.9378	112	21.391	83	15.9745	108	21.0992	126	23.4024	122	22.2595
Cc000032.t1	142	10.0808	129	10.003	137	10.5692	153	10.2153	114	8.43816	114	8.1858	148	10.8691	120	8.71008	141	10.3132	115	8.53823	152	10.7291	153	10.609
Cc000033.t1	111	4.36294	113	4.8514	138	5.89455	226	8.35442	175	7.17181	298	11.8473	140	5.69256	169	6.79166	118	4.77866	157	6.45383	36	1.40692	125	4.79889
Cc000033.t2	596	23.4512	441	18.9535	414	17.7025	528	19.5391	583	23.9178	415	16.5164	647	26.3358	643	25.8679	557	22.5809	534	21.9746	661	25.86	553	21.2529
Cc000034.t1	192	5.56977	186	5.8936	120	3.78297	124	3.38306	77	2.32895	111	3.25692	83	2.49079	221	6.55482	161	4.81204	152	4.61149	211	6.08594	161	4.5618
Cc000034.t2	157	4.59045	221	7.05797	208	6.60897	213	5.85716	207	6.31045	166	4.90921	271	8.19687	186	5.56034	214	6.4467	221	6.75786	264	7.67484	238	6.79684
Cc000035.t1	644	74.6691	656	83.079	537	67.662	552	60.193	591	71.4459	392	45.9716	472	56.6136	528	62.5924	607	72.5123	471	57.1134	516	59.486	645	73.0448
Cc000036.t1	104	6.09607	28	1.7927	51	3.24864	138	7.6076	84	5.1337	126	7.47025	59	3.5776	73	4.37494	42	2.53649	50	3.06512	59	3.43857	47	2.69085
Cc000037.t1	1025	64.6952	628	43.2952	621	42.5947	707	41.9681	440	28.9558	840	53.626	725	47.338	712	45.9474	475	30.8894	691	45.6129	652	40.9172	622	38.3454
Cc000038.t1	129	7.54951	36	2.30125	87	5.53304	149	8.201	117	7.1392	141	8.34634	58	3.5114	81	4.8467	39	2.35159	64	3.91715	86	5.00423	73	4.17279
Cc000039.t1	1011	63.8116	646	44.5362	664	45.5441	951	56.4522	568	37.3793	1093	69.7777	857	55.9568	847	54.6593	564	36.6771	684	45.1509	665	41.733	640	39.4551
Cc000040.t1	27	2.50286	0	0	16	1.61179	24	2.09236	15	1.44977	25	2.34402	7	0.671266	5	0.473888	2	0.191017	0	0	0	0	0	0
Cc000040.t2	0	0	6	0.58129	16	1.54222	0	0	0	0	0	0	0	0	0	0	0	0	7	0.649336	14	1.23466	4	0.346533
Cc000041.t1	22	0.916338	14	0.636932	11	0.497899	20	0.783456	19	0.825128	12	0.505548	15	0.64632	11	0.468445	14	0.600799	10	0.435607	10	0.414136	9	0.366142
Cc000042.t1	101	9.36256	53	5.36637	72	7.25305	288	25.1083	216	20.8767	238	22.3151	143	13.713	168	15.9226	117	11.1745	98	9.50081	89	8.203	114	10.3217
Cc000043.t1	389	39.2039	464	51.0775	354	38.7702	229	21.7054	214	22.4868	261	26.6053	200	20.8513	191	19.6809	234	24.2976	247	26.0339	259	25.9531	273	26.8731
Cc000044.t1	219	21.6003	139	14.9748	176	18.8644	442	41.0005	314	32.2908	491	48.9829	284	28.9772	313	31.564	270	27.4376	298	30.7392	219	21.4767	266	25.6254
Cc000045.t1	0	0	0	0	0	0	0	0	0	0	0	0	0	0	0	0	0	0	2	0.0926512	0	0	1	0.0432647
Cc000046.t1	476	40.1041	515	47.3937	452	41.3843	401	31.7744	415	36.4556	347	29.5705	345	30.0693	442	38.0747	445	38.6286	370	32.602	331	27.728	447	36.7844
Cc000047.t1	0	0	0	0	0	0	0	0	0	0	0	0	0	0	0	0	0	0	0	0	0	0	0	0
Cc000048.t1	3	0.37235	8	1.08456	5	0.674396	4	0.466919	3	0.388227	6	0.753233	6	0.770379	4	0.507601	3	0.383636	14	1.81727	19	2.34473	24	2.90948
Cc000049.t1	3	0.327316	10	1.19173	12	1.4228	1	0.102612	9	1.02382	1	0.110356	2	0.225735	1	0.111552	2	0.224825	1	0.114106	2	0.216963	1	0.106567
Cc000050.t1	3	0.299084	0	0	3	0.325019	0	0	2	0.207891	2	0.201674	1	0.103132	10	1.01931	10	1.02716	208	21.6869	134	13.2827	113	11.0034
Cc000051.t1	1	0.131159	2	0.286523	0	0	0	0	0	0	0	0	0	0	0	0	0	0	0	0	0	0	0	0
Cc000051.t2	2	0.134988	3	0.221166	4	0.293387	5	0.317386	4	0.281488	8	0.546139	10	0.698214	7	0.483054	7	0.486779	5	0.352937	12	0.805298	7	0.461464
Cc000052.t1	42	3.42168	50	4.4493	31	2.74452	41	3.14142	37	3.14287	35	2.88407	36	3.034	41	3.41512	33	2.76995	44	3.7489	44	3.56412	54	4.29693
Cc000053.t1	17	7.31133	31	14.5627	38	17.7601	18	7.28068	23	10.3136	24	10.4402	25	11.1227	23	10.1137	22	9.74851	24	10.7949	24	10.2629	25	10.5018
Cc000054.t1	19	4.84654	35	9.75165	22	6.0984	22	5.27779	16	4.25532	9	2.32203	27	7.12468	21	5.47684	21	5.51906	32	8.53669	26	6.59418	25	6.22863
Cc000054.t2	1	0.359095	11	4.31453	0	0	3	1.01317	13	4.86728	8	2.90567	0	0	2	0.734296	4	1.47991	5	1.87776	1	0.357041	2	0.701477
Cc000055.t1	157	17.1802	175	20.917	145	17.243	136	13.9965	144	16.4296	144	15.9382	119	13.471	159	17.7893	135	15.2206	108	12.3599	138	15.0147	158	16.8873
Cc000056.t1	343	21.6492	356	24.5432	371	25.4471	259	15.3745	276	18.1632	208	13.2788	274	17.8905	298	19.2308	311	20.2245	352	23.2355	388	24.3495	371	22.8716
Cc000057.t1	2	0.0871301	2	0.0951701	0	0	6	0.245834	20	0.908454	38	1.67444	117	5.27288	0	0	51	2.28916	446	20.3205	40	1.73264	82	3.48921
Cc000057.t2	2	0.0871301	0	0	2	0.0946855	8	0.327778	0	0	5	0.220321	19	0.856279	16	0.712674	23	1.03237	51	2.32365	18	0.779687	0	0
Cc000058.t1	35	1.56913	41	2.00774	52	2.53344	39	1.6444	38	1.77627	54	2.44869	77	3.57113	66	3.0253	63	2.91005	63	2.95389	86	3.83354	85	3.72208
Cc000058.t2	0	0	0	0	0	0	0	0	0	0	0	0	0	0	0	0	0	0	0	0	0	0	0	0
Cc000059.t1	9	3.50401	19	8.07994	3	1.26928	15	5.49244	8	3.24748	5	1.96898	5	2.0138	4	1.59226	0	0	6	2.44307	9	3.48397	13	4.94356
Cc000059.t2	80	8.99373	75	9.20966	60	7.33021	62	6.55531	66	7.73622	49	5.57178	62	7.2105	62	7.12647	52	6.02312	51	5.99628	59	6.59495	67	7.35698
Cc000060.t1	94	14.1331	64	10.5105	86	14.0516	104	14.706	95	14.8925	132	20.074	88	13.6873	91	13.9889	77	11.9281	99	15.5671	89	13.3049	104	15.2728
Cc000061.t1	96	10.8585	57	7.04215	70	8.60422	66	7.02092	68	8.0194	45	5.14824	66	7.72264	86	9.94556	60	6.99226	85	10.0549	61	6.86022	53	5.85529
Cc000062.t1	374	45.0588	348	45.7951	223	29.1963	239	27.0805	170	21.3546	234	28.5149	326	40.6302	211	25.991	285	35.377	273	34.3979	241	28.8692	288	33.8902
Cc000063.t1	0	0	0	0	0	0	0	0	2	0.579908	0	0	0	0	1	0.284333	1	0.286525	0	0	0	0	1	0.271624
Cc000064.t1	44	1.41146	35	1.22636	36	1.25497	65	1.96102	71	2.3747	67	2.1739	55	1.82517	50	1.63991	50	1.65255	40	1.34196	51	1.62666	37	1.15929
Cc000065.t1	227	15.2101	190	13.9057	147	10.7038	125	7.87714	120	8.38345	97	6.57396	122	8.45649	149	10.2076	167	11.529	165	11.5625	165	10.9926	164	10.7331
Cc000065.t2	0	0	0	0	35	5.36943	0	0	7	1.03033	0	0	0	0	0	0	5	0.727248	0	0	2	0.280727	0	0
Cc000065.t3	1	0.190653	1	0.208246	0	0	2	0.358613	2	0.397566	2	0.385676	3	0.591683	4	0.779717	3	0.589296	0	0	4	0.758253	2	0.372434
Cc000066.t1	0	0	0	0	0	0	0	0	0	0	0	0	0	0	0	0	0	0	0	0	0	0	0	0
Cc000067.t1	0	0	0	0	0	0	0	0	0	0	0	0	0	0	0	0	0	0	0	0	0	0	0	0
Cc000068.t1	287	15.7262	313	18.7335	292	17.3876	332	17.1093	279	15.9397	348	19.2872	280	15.8717	324	18.1518	289	16.3158	296	16.9627	343	18.6873	280	14.9856
Cc000069.t1	243	50.211	138	31.1461	140	31.4367	302	58.6883	263	56.6609	294	61.4453	225	48.0949	205	43.3091	185	39.3852	199	43.0039	206	42.3224	203	40.9698
Cc000070.t1	17	1.02074	9	0.590255	18	1.1745	24	1.35528	13	0.813848	24	1.45755	11	0.683253	22	1.35058	14	0.866087	13	0.816338	11	0.656701	9	0.527816
Cc000071.t1	0	0	0	0	0	0	0	0	0	0	0	0	0	0	0	0	0	0	0	0	0	0	0	0
Cc000072.t1	368	10.8455	296	9.52853	297	9.51205	356	9.86743	348	10.6934	396	11.8044	335	10.2134	340	10.245	337	10.2329	344	10.6028	403	11.8091	310	8.92357
Cc000073.t1	251	51.8641	125	28.2121	147	33.0085	309	60.0486	255	54.9373	333	69.5962	240	51.3012	235	49.647	215	45.7719	244	52.7284	204	41.9115	218	43.9971
Cc000074.t1	5	0.385278	5	0.42083	3	0.251213	12	0.869636	7	0.56239	18	1.4029	8	0.637702	3	0.236352	7	0.555739	3	0.241762	6	0.459691	9	0.677363
Cc000075.t1	626	65.0385	498	56.5142	383	43.2424	555	54.2301	517	56.0043	594	62.421	553	59.4353	512	54.3874	528	56.5194	506	54.9804	491	50.7209	469	47.593
Cc000076.t1	4	0.268506	0	0	4	0.291789	1	0.0631315	4	0.279955	0	0	2	0.138883	5	0.34316	7	0.484128	24	1.68487	13	0.867656	8	0.524516
Cc000077.t1	144	5.89169	156	6.97163	186	8.27001	96	3.69403	123	5.24707	91	3.76588	167	7.06834	106	4.43421	147	6.19673	196	8.38678	200	8.13612	179	7.15328
Cc000078.t1	29	4.32506	34	5.53867	44	7.13119	32	4.48845	43	6.68648	47	7.0899	30	4.62849	27	4.11709	31	4.76348	29	4.52328	51	7.56265	26	3.78741
Cc000078.t2	29	4.85346	21	3.83888	8	1.45499	40	6.29601	24	4.18793	22	3.72413	19	3.28951	13	2.22449	27	4.6557	8	1.40025	11	1.83044	27	4.41359
Cc000079.t1	55	5.11123	38	3.85726	31	3.13069	189	16.5187	112	10.8521	96	9.02365	68	6.53725	91	8.64643	53	5.07466	21	2.041	18	1.6632	40	3.63076
Cc000080.t1	174	12.6937	144	11.4745	243	19.2646	256	17.5643	215	16.3535	236	17.414	201	15.169	198	14.7685	195	14.6568	132	10.071	169	12.2584	255	18.1699
Cc000081.t1	104	6.09607	73	4.67381	83	5.28701	141	7.77298	138	8.43393	138	8.1817	97	5.88182	117	7.01189	100	6.03927	107	6.55937	100	5.82809	120	6.87025
Cc000082.t1	5	0.257568	4	0.225068	3	0.167942	88	4.2634	64	3.43745	75	3.90779	13	0.692769	42	2.21209	13	0.689974	19	1.02362	20	1.02438	11	0.553463
Cc000083.t1	7	0.394676	5	0.307924	10	0.612713	6	0.31816	20	1.17573	23	1.31165	15	0.874897	23	1.32587	8	0.464729	6	0.353798	6	0.336359	5	0.275351
Cc000084.t1	376	125.288	215	78.2516	175	63.3689	1002	314.009	654	227.214	921	310.406	371	127.885	423	144.111	317	108.83	280	97.5759	347	114.964	336	109.355
Cc000085.t1	673	48.4282	624	49.0455	661	51.6892	670	45.3429	594	44.566	520	37.8472	667	49.6515	663	48.7786	623	46.189	669	50.3466	718	51.3709	695	48.8475
Cc000086.t1	10	0.457757	11	0.549996	13	0.646686	12	0.516616	16	0.763641	8	0.370401	53	2.50977	12	0.561628	20	0.943263	181	8.66512	23	1.04682	21	0.93892
Cc000087.t1	6	0.995159	1	0.181165	1	0.180242	2	0.311977	2	0.345864	10	1.6776	0	0	3	0.508739	1	0.170887	10	1.73461	3	0.494734	3	0.486001
Cc000088.t1	63	6.52707	23	2.60278	37	4.16577	78	7.60018	66	7.12945	74	7.75457	55	5.89473	68	7.2031	50	5.33723	46	4.98422	49	5.04758	55	5.56564
Cc000089.t1	32	9.94601	32	10.8638	40	13.5106	25	7.30787	39	12.6386	48	15.09	28	9.00286	36	11.4402	29	9.28678	20	6.50116	38	11.7434	38	11.536
Cc000090.t1	0	0	0	0	0	0	0	0	1	0.0600683	7	0.407903	0	0	0	0	1	0.059358	0	0	0	0	0	0
Cc000090.t2	6	0.346751	5	0.315623	10	0.628031	27	1.46751	27	1.62691	30	1.75362	5	0.298923	12	0.709055	4	0.238174	9	0.543964	8	0.459691	4	0.225788
Cc000091.t1	148	62.92	77	35.756	105	48.51	227	90.7621	196	86.8795	215	92.4514	143	62.8907	159	69.1125	115	50.3724	198	88.0346	141	59.6013	143	59.3796
Cc000092.t1	754	121.782	784	138.312	682	119.704	539	81.8749	673	113.334	533	87.0735	664	110.944	711	117.412	690	114.823	585	98.8161	612	98.2815	726	114.531
Cc000093.t1	4	2.02667	3	1.66026	3	1.65181	4	1.90605	1	0.528272	3	1.53742	1	0.524139	3	1.55409	0	0	2	1.05978	2	1.00754	2	0.989755
Cc000094.t1	89	26.7628	141	46.3118	133	43.4618	47	13.292	59	18.4981	70	21.2906	122	37.9511	91	27.9779	123	38.1078	80	25.1589	94	28.1047	96	28.1959
Cc000095.t1	2	0.552041	1	0.30149	3	0.899866	20	5.19186	23	6.61917	29	8.09631	9	2.56985	10	2.82211	7	1.99071	1	0.288671	5	1.37221	6	1.61758
Cc000095.t2	0	0	0	0	0	0	0	0	2	0.48508	4	0.941146	0	0	0	0	0	0	0	0	0	0	1	0.227208
Cc000096.t1	173	32.3167	132	26.9331	150	30.45	180	31.6231	130	25.3197	172	32.4981	141	27.2473	146	27.8847	164	31.564	163	31.8442	166	30.8318	156	28.4629
Cc000097.t1	174	9.32709	188	11.0075	140	8.15531	171	8.62074	156	8.71879	131	7.10258	132	7.31972	222	12.167	175	9.66502	154	8.63335	192	10.2331	156	8.16763
Cc000098.t1	80	6.44649	73	6.42522	72	6.30494	83	6.29018	92	7.72958	81	6.60186	74	6.16863	69	5.6848	72	5.9777	79	6.65766	70	5.60843	66	5.1946
Cc000099.t1	129	3.70154	112	3.51029	82	2.55695	111	2.99549	106	3.17127	89	2.58304	88	2.61216	97	2.84575	88	2.60162	66	1.98061	111	3.16684	73	2.04593
Cc000100.t1	312	20.8677	276	20.1633	174	12.6469	244	15.3484	236	16.4576	275	18.6038	315	21.7949	288	19.6945	347	23.9121	258	18.0469	375	24.938	375	24.4978
Cc000101.t1	99	18.8747	115	23.9483	122	25.2766	99	17.7513	68	13.5172	74	14.27	87	17.1588	86	16.7639	108	21.2147	115	22.93	133	25.2119	137	25.5117
Cc000102.t1	79	9.21751	59	7.51918	55	6.97372	41	4.49907	63	7.66411	16	1.88823	46	5.55224	42	5.01036	49	5.89048	30	3.66075	49	5.6845	53	6.04
Cc000103.t1	620	48.176	524	44.4736	484	40.8695	1063	77.6827	991	80.2874	1173	92.1903	687	55.2229	906	71.978	522	41.7905	771	62.6549	523	40.4064	689	52.2917
Cc000104.t1	27	7.50859	33	10.024	19	5.742	23	6.01553	19	5.50912	17	4.7818	14	4.02759	23	6.53965	24	6.8766	18	5.23514	16	4.42409	21	5.70411
Cc000105.t1	76	11.8109	93	15.7864	100	16.8882	48	7.01555	74	11.9904	54	8.48811	63	10.1282	60	9.53351	56	8.96654	34	5.52598	75	11.5888	81	12.295
Cc000106.t1	65	9.93445	103	17.1949	92	15.2804	95	13.6554	95	15.1387	89	13.7584	82	12.9649	84	13.1263	92	14.4873	77	12.3079	124	18.8435	84	12.5396
Cc000107.t1	357	13.3511	265	10.825	260	10.5667	514	18.0786	539	21.0171	543	20.5399	387	14.9721	451	17.2448	372	14.3338	458	17.9133	363	13.4979	390	14.2459
Cc000108.t1	3	0.143545	3	0.156791	4	0.20799	3	0.135002	4	0.199554	0	0	2	0.0989965	5	0.244607	1	0.0492986	4	0.200165	2	0.0951494	0	0
Cc000109.t1	13	1.52161	22	2.81264	28	3.56149	4	0.440322	6	0.732225	4	0.473551	9	1.08974	9	1.07705	6	0.723566	13	1.59134	7	0.814642	13	1.4862
Cc000110.t1	51	5.22527	25	2.79776	35	3.89693	110	10.5994	84	8.97331	195	20.2079	264	27.9812	209	21.8936	138	14.5675	154	16.5014	113	11.5114	123	12.3089
Cc000111.t1	704	57.3539	636	56.5952	419	37.0953	411	31.4908	427	36.2704	323	26.6159	546	46.0157	515	42.8973	580	48.684	387	32.9733	491	39.7724	527	41.9349
Cc000112.t1	130	4.96723	112	4.67434	110	4.5675	114	4.09663	148	5.89613	120	4.63767	103	4.07128	142	5.54743	103	4.05486	248	9.91023	223	8.47199	167	6.23249
Cc000113.t1	193	7.6184	159	6.85544	105	4.50413	189	7.01649	217	8.93101	206	8.22473	131	5.34935	227	9.16146	206	8.37802	196	8.09141	267	10.4792	119	4.58805
Cc000113.t2	537	21.2654	546	23.6169	602	25.9066	448	16.6851	336	13.8731	294	11.7759	499	20.442	389	15.75	450	18.3603	409	16.9389	493	19.4113	508	19.6489
Cc000114.t1	5	0.357015	9	0.701925	5	0.387973	6	0.40292	5	0.372238	11	0.794432	9	0.664786	19	1.38708	69	5.07614	376	28.078	393	27.9009	334	23.2936
Cc000115.t1	0	0	0	0	2	0.80388	0	0	0	0	0	0	0	0	0	0	2	0.762156	1	0.386819	0	0	0	0
Cc000115.t2	0	0	0	0	0	0	0	0	1	0.24563	0	0	2	0.487416	0	0	0	0	2	0.492763	3	0.702712	0	0
Cc000116.t1	14	3.64658	8	2.27604	8	2.26445	25	6.1242	25	6.78941	21	5.53255	61	16.4366	39	10.3862	40	10.7346	11	2.99648	17	4.40267	31	7.88667
Cc000117.t1	169	16.0688	516	53.5893	242	25.005	1029	92.016	1391	137.898	539	51.8362	200	19.6721	823	80.0071	372	36.4424	355	35.3009	181	17.1114	270	25.0746
Cc000118.t1	0	0	0	0	0	0	0	0	0	0	0	0	1	0.0981081	0	0	0	0	0	0	1	0.0942955	0	0
Cc000119.t1	75	5.7552	77	6.45389	68	5.67052	180	12.9904	212	16.9617	142	11.0214	50	3.9691	140	10.984	78	6.16682	107	8.58706	109	8.3164	101	7.56998
Cc000120.t1	14	1.26605	13	1.2841	5	0.491369	36	3.0618	22	2.07434	23	2.10377	21	1.96456	36	3.32857	22	2.04981	38	3.59392	26	2.33779	32	2.82649
Cc000121.t1	84	14.7246	112	21.4444	99	18.8588	78	12.8591	125	22.8459	96	17.0209	107	19.4031	76	13.621	111	20.0472	74	13.5662	104	18.1262	94	16.0941
Cc000122.t1	9	0.439156	22	1.17255	20	1.06053	18	0.82604	15	0.763137	7	0.34548	13	0.656211	21	1.04768	11	0.553016	12	0.612378	13	0.63071	3	0.142979
Cc000123.t1	0	0	2	0.360711	0	0	8	1.24234	0	0	3	0.501034	0	0	4	0.67529	4	0.680497	2	0.345374	3	0.492526	2	0.322554
Cc000123.t2	157	11.4988	141	11.2799	146	11.6204	192	13.2254	179	13.6692	172	12.7418	166	12.5773	188	14.0781	182	13.7339	127	9.72792	168	12.2341	160	11.4459
Cc000124.t1	4	2.20816	16	9.64769	4	2.39964	12	6.23023	14	8.05812	14	7.81713	8	4.56861	9	5.0798	6	3.41264	7	4.04139	10	5.48884	7	3.77436
Cc000125.t1	3	0.23311	1	0.0848733	2	0.168882	11	0.803866	7	0.567116	41	3.22234	117	9.40477	51	4.05174	72	5.76421	107	8.6953	44	3.39939	44	3.33938
Cc000126.t1	45	2.78794	27	1.82712	52	3.50099	58	3.37949	64	4.13415	119	7.45704	82	5.25544	77	4.87747	57	3.63843	106	6.86814	94	5.79041	87	5.2646
Cc000127.t1	485	64.5272	387	56.2399	377	54.5077	648	81.0827	626	86.838	675	90.835	523	71.9824	651	88.5553	581	79.6426	545	75.8332	433	57.2794	458	59.517
Cc000128.t1	1	0.147358	0	0	0	0	0	0	0	0	0	0	0	0	0	0	0	0	0	0	0	0	0	0
Cc000129.t1	0	0	0	0	34	4.07939	0	0	0	0	0	0	0	0	0	0	0	0	0	0	6	0.658661	0	0
Cc000129.t2	318	28.548	358	35.1046	140	13.6582	552	46.6058	602	56.3482	548	49.7597	372	34.5474	438	40.2027	431	39.8652	229	21.5004	245	21.8688	167	14.6433
Cc000130.t1	353	30.6486	383	36.3218	369	34.8159	290	23.6802	294	26.6145	287	25.2038	335	30.0888	317	28.1403	318	28.4467	229	20.7938	257	22.186	300	25.4409
Cc000131.t1	1	0.120478	4	0.52638	0	0	123	13.9368	91	11.431	107	13.0389	15	1.86949	35	4.3113	11	1.36543	2	0.251999	7	0.838524	3	0.353023
Cc000132.t1	214	53.8446	287	78.8756	218	59.6074	158	37.3885	227	59.551	147	37.4105	296	77.0449	303	77.9478	504	130.655	267	70.2589	392	98.0673	432	106.166
Cc000133.t1	139	8.8336	300	20.8246	176	12.1549	166	9.92163	183	12.1258	79	5.07806	107	7.03445	157	10.2013	200	13.0955	80	5.3171	135	8.53034	135	8.37975
Cc000134.t1	82	10.0096	40	5.33329	57	7.56125	94	10.7915	104	13.2364	128	15.8038	81	10.2285	79	9.85968	60	7.5461	53	6.76614	53	6.43264	72	8.58441
Cc000135.t1	0	0	0	0	0	0	0	0	0	0	1	0.198992	0	0	0	0	0	0	0	0	0	0	0	0
Cc000135.t2	157	19.8867	124	17.156	105	14.4533	91	10.8407	106	13.9992	109	13.9649	102	13.3655	126	16.318	175	22.8386	180	23.845	179	22.5437	177	21.8983
Cc000136.t1	55	6.5201	83	10.7474	51	6.57017	35	3.90221	33	4.07887	40	4.79622	53	6.49966	34	4.121	31	3.78635	42	5.20718	44	5.18625	43	4.97891
Cc000136.t2	10	4.15581	6	2.72357	9	4.06456	8	3.12678	11	4.76632	11	4.62378	9	3.86921	9	3.82412	11	4.70995	5	2.17314	9	3.71885	5	2.02955
Cc000136.t3	16	2.28489	26	4.05557	24	3.72454	26	3.49198	27	4.02017	25	3.61106	25	3.69326	31	4.52627	30	4.41403	16	2.38961	37	5.25361	19	2.65017
Cc000137.t1	12	0.584771	1	0.0532275	0	0	0	0	0	0	1	0.0492893	0	0	0	0	0	0	1	0.0509643	1	0.0484522	2	0.0951938
Cc000138.t1	18	0.904567	17	0.933145	17	0.928394	12	0.567154	35	1.83388	21	1.06742	9	0.46788	30	1.54142	10	0.517769	8	0.420455	5	0.249832	21	1.03077
Cc000139.t1	31	7.12167	27	6.7751	32	7.98887	19	4.10512	24	5.74865	21	4.87964	32	7.6049	38	8.92558	30	7.10083	34	8.16884	46	10.5072	24	5.38525
Cc000140.t1	0	0	0	0	1	0.1595	1	0.138038	0	0	0	0	1	0.151834	0	0	2	0.302443	1	0.1535	1	0.145934	0	0
Cc000141.t1	582	164.323	618	190.588	559	171.515	332	88.1586	446	131.294	257	73.3932	680	198.613	603	174.07	700	203.63	459	135.534	577	161.98	557	153.605
Cc000142.t1	543	129.573	541	141.008	588	152.478	365	81.9141	460	114.448	333	80.3723	641	158.232	580	141.506	593	145.793	324	80.8576	504	119.579	524	122.129
Cc000143.t1	915	133.766	560	89.4222	672	106.76	1472	202.388	1304	198.764	1723	254.776	1255	189.798	1424	212.847	1260	189.786	1679	256.707	1069	155.386	1384	197.622
Cc000143.t2	64	10.2032	44	7.66201	40	6.93	119	17.8425	88	14.6277	100	16.1252	125	20.6154	82	13.3661	77	12.6478	94	15.6728	60	9.51084	46	7.16292
Cc000144.t1	120	49.8698	160	72.6287	159	71.8073	174	68.0075	161	69.7616	183	76.9228	170	73.085	189	80.3064	215	92.0582	156	67.8019	189	78.0958	160	64.9457
Cc000145.t1	0	0	4	0.85502	1	0.212667	4	0.7362	3	0.612125	3	0.593818	3	0.607336	5	1.00043	3	0.604886	1	0.204666	0	0	3	0.573429
Cc000146.t1	232	17.1962	182	14.735	160	12.8879	491	34.2278	533	41.1915	569	42.6585	340	26.0704	459	34.7849	282	21.5359	309	23.9533	248	18.2771	258	18.6784
Cc000147.t1	102	7.25509	103	8.00225	102	7.88421	94	6.28814	106	7.86109	98	7.05045	158	11.6258	127	9.23589	167	12.2385	110	8.1827	105	7.42577	128	8.89257
Cc000148.t1	0	0	0	0	0	0	0	0	0	0	0	0	0	0	0	0	0	0	0	0	0	0	0	0
Cc000149.t1	140	15.9819	88	10.9728	115	14.2664	226	24.2639	204	24.2809	251	28.9816	192	22.6739	150	17.5075	173	20.3477	150	17.9083	149	16.9121	164	18.286
Cc000149.t2	0	0	0	0	1	0.16339	0	0	0	0	0	0	0	0	0	0	0	0	0	0	2	0.298986	0	0
Cc000150.t1	520	129.081	900	244.025	774	208.793	294	68.6371	645	166.938	439	110.223	824	211.597	832	211.162	993	253.967	273	70.8735	464	114.522	367	88.9816
Cc000150.t2	0	0	0	0	0	0	0	0	0	0	0	0	0	0	0	0	0	0	0	0	0	0	0	0
Cc000151.t1	161	10.1446	98	6.74475	110	7.5321	317	18.7853	282	18.5264	340	21.6688	181	11.798	225	14.4952	159	10.3222	148	9.75284	151	9.46007	130	8.00066
Cc000152.t1	101	11.2182	55	6.67262	77	9.29411	60	6.26765	67	7.7591	63	7.07767	57	6.54938	63	7.15443	59	6.75183	140	16.2627	142	15.6819	114	12.3675
Cc000152.t2	0	0	0	0	3	0.276564	0	0	0	0	0	0	0	0	0	0	0	0	4	0.35488	3	0.253041	1	0.0828579
Cc000153.t1	210	48.2436	202	50.6878	179	44.6877	274	59.2001	196	46.9473	247	57.3938	227	53.9473	202	47.4465	213	50.4159	187	44.9286	193	44.0846	192	43.082
Cc000153.t2	0	0	0	0	0	0	0	0	0	0	0	0	0	0	0	0	0	0	0	0	0	0	0	0
Cc000154.t1	68	3.75388	40	2.41192	24	1.43979	122	6.33407	122	7.02208	149	8.31966	81	4.62572	100	5.64422	70	3.98141	68	3.92592	66	3.62264	49	2.64205
Cc000155.t1	14	0.810351	3	0.18967	21	1.32093	8	0.435499	7	0.422452	14	0.819636	9	0.538904	15	0.887706	5	0.298183	8	0.48428	14	0.805718	7	0.395747
Cc000156.t1	33	6.19575	11	2.25582	26	5.30479	58	10.2414	69	13.5071	51	9.68496	33	6.4094	29	5.56686	22	4.25569	12	2.35626	23	4.29356	32	5.86819
Cc000157.t1	39	1.10535	36	1.11447	27	0.8316	177	4.71803	97	2.86643	144	4.12806	91	2.66809	123	3.56429	67	1.95649	60	1.77848	47	1.32447	30	0.830484
Cc000157.t2	9	0.427318	7	0.363027	19	0.980342	32	1.42893	34	1.68315	36	1.72886	9	0.442053	1	0.0485446	4	0.195676	0	0	22	1.03858	29	1.34487
Cc000157.t3	0	0	0	0	0	0	0	0	0	0	0	0	0	0	0	0	0	0	6	0.429799	0	0	0	0
Cc000158.t1	0	0	0	0	0	0	0	0	0	0	0	0	0	0	0	0	0	0	0	0	0	0	0	0
Cc000158.t2	254	35.8574	196	30.2227	207	31.7563	175	23.2346	154	22.6673	174	24.8452	182	26.579	215	31.0324	185	26.9082	233	34.4003	259	36.3542	237	32.6789
Cc000159.t1	0	0	2	0.897771	1	0.4466	8	3.09204	17	7.28428	38	15.7956	21	8.92783	17	7.14307	12	5.08104	17	7.30658	9	3.67753	8	3.2112
Cc000160.t1	724	44.4824	732	49.1239	888	59.2895	938	54.2006	725	46.4432	789	49.0314	805	51.1645	701	44.0352	840	53.1737	804	51.6615	696	42.5176	847	50.8285
Cc000161.t1	48	4.57568	26	2.7072	32	3.31497	33	2.95856	36	3.57809	38	3.66392	37	3.64871	52	5.06816	39	3.83042	43	4.28691	52	4.92864	55	5.12096
Cc000162.t1	348	32.5035	352	35.9108	311	31.5665	357	31.3596	375	36.5188	289	27.3021	321	31.0155	385	36.7658	390	37.5304	273	26.6671	379	35.1965	286	26.091
Cc000163.t1	339	44.3057	339	48.394	538	76.4112	324	39.825	322	43.8783	378	49.9689	390	52.7288	353	47.1701	449	60.4608	882	120.556	859	111.625	925	118.08
Cc000164.t1	1728	27.0246	2187	37.359	1325	22.5188	1685	24.7837	2209	36.0201	926	14.6479	1448	23.4265	1754	28.0464	1849	29.7934	1404	22.9638	1686	26.2169	1412	21.5687
Cc000164.t2	462	7.24369	1315	22.5204	953	16.2378	809	11.9294	944	15.4321	403	6.39103	567	9.19654	1226	19.6536	841	13.5857	423	6.93617	1013	15.792	1117	17.1059
Cc000165.t1	74	13.2865	63	12.3552	40	7.80466	89	15.0287	49	9.17296	98	17.7973	79	14.6733	67	12.2995	68	12.5793	77	14.4588	82	14.6387	62	10.8729
Cc000165.t2	39	7.0365	34	6.70044	40	7.84273	20	3.3937	51	9.59394	18	3.28483	19	3.54625	20	3.68939	34	6.32032	18	3.39646	29	5.20235	54	9.51613
Cc000166.t1	10	1.15584	5	0.631245	4	0.502425	19	2.06539	38	4.57946	40	4.67632	19	2.27182	19	2.24534	25	2.97717	44	5.31876	52	5.97598	35	3.95129
Cc000166.t2	31	1.11104	29	1.13526	19	0.740006	80	2.69655	63	2.35419	48	1.74003	36	1.33473	54	1.97876	35	1.29242	65	2.43636	55	1.95992	50	1.75029
Cc000166.t3	0	0	0	0	0	0	0	0	0	0	0	0	0	0	0	0	0	0	0	0	0	0	0	0
Cc000167.t1	124	12.9925	81	9.27018	100	11.3864	161	15.8653	151	16.4962	127	13.4593	109	11.8147	112	11.9984	85	9.1761	97	10.6293	91	9.48031	101	10.3363
Cc000168.t1	363	13.086	238	9.37147	237	9.28458	258	8.74722	289	10.8625	256	9.33441	241	8.9875	272	10.0254	244	9.06268	213	8.03045	336	12.0434	270	9.50686
Cc000169.t1	140	21.4861	123	20.6189	116	19.3465	103	14.8668	86	13.7614	91	14.126	100	15.8764	111	17.4174	88	13.9149	105	16.8531	98	14.9543	124	18.5877
Cc000170.t1	17	3.30934	33	7.01679	28	5.92333	19	3.47855	16	3.24748	23	4.52865	21	4.22897	34	6.76712	27	5.41532	30	6.10766	21	4.06463	15	2.85206
Cc000170.t2	23	6.20945	21	6.19265	26	7.62806	28	7.10944	13	3.65934	9	2.45763	13	3.63071	4	1.10412	22	6.1195	15	4.23524	19	5.10022	15	3.95541
Cc000171.t1	0	0	0	0	6	1.74757	6	1.51241	3	0.838345	3	0.813273	6	1.66357	3	0.822093	3	0.828431	2	0.560607	2	0.532975	2	0.523566
Cc000172.t1	204	12.5129	209	14.0025	208	13.8646	172	9.92222	170	10.8721	166	10.2988	165	10.4697	208	13.0444	180	11.3755	188	12.06	162	9.87992	213	12.7609
Cc000173.t1	66	9.687	32	5.13012	35	5.5825	125	17.2547	103	15.7622	108	16.0331	44	6.68069	62	9.304	38	5.74642	51	7.82847	56	8.17228	67	9.60494
Cc000174.t1	24	1.64082	29	2.1656	9	0.668662	388	24.9478	232	16.5376	393	27.1762	132	9.33568	163	11.3938	64	4.50813	17	1.21551	15	1.01965	14	0.93487
Cc000175.t1	0	0	0	0	0	0	0	0	0	0	0	0	1	0.108391	20	2.14256	2	0.215908	187	20.4915	78	8.12598	47	4.80998
Cc000176.t1	141	12.7198	163	16.0613	129	12.6464	133	11.2841	123	11.5692	50	4.56226	71	6.62588	113	10.4225	116	10.7817	56	5.28338	86	7.71383	95	8.37067
Cc000177.t1	44	2.47704	60	3.68947	37	2.26359	108	5.71816	132	7.74799	116	6.60521	68	3.96016	112	6.44661	54	3.13215	32	1.88405	54	3.02262	38	2.08948
Cc000178.t1	54	8.05356	58	9.44831	42	6.80705	68	9.53795	90	13.9949	83	12.5205	72	11.1084	74	11.2839	75	11.5245	48	7.48681	83	12.3078	70	10.1969
Cc000179.t1	130	9.48378	120	9.56206	111	8.79987	208	14.271	205	15.5929	200	14.7576	195	14.7162	174	12.9784	106	7.96731	111	8.46881	110	7.97885	108	7.69549
Cc000180.t1	9	1.18463	17	2.44411	14	2.00255	13	1.60929	14	1.92133	24	3.19521	11	1.49781	12	1.61493	16	2.16984	21	2.89082	15	1.96309	9	1.15706
Cc000181.t1	23	4.10964	45	8.78254	36	6.99026	19	3.19287	39	7.26566	24	4.33745	25	4.62103	28	5.11524	39	7.17973	24	4.48486	28	4.97443	29	5.06114
Cc000182.t1	0	0	0	0	0	0	1	0.0814648	2	0.180627	2	0.175225	0	0	1	0.0885627	0	0	0	0	0	0	0	0
Cc000182.t2	8	0.440318	9	0.541067	14	0.837375	20	1.03528	15	0.8608	13	0.723716	14	0.797128	27	1.5194	17	0.964037	12	0.690748	10	0.547251	7	0.376313
Cc000183.t1	1	0.513705	0	0	0	0	0	0	0	0	0	0	0	0	0	0	0	0	0	0	1	0.510767	0	0
Cc000184.t1	28	2.16659	16	1.35229	29	2.43855	73	5.31242	59	4.75997	59	4.61762	46	3.68213	49	3.87656	28	2.23226	53	4.28899	43	3.30823	50	3.77888
Cc000185.t1	33	4.90186	34	5.51642	33	5.32692	59	8.24234	48	7.434	45	6.76094	48	7.37584	38	5.77116	40	6.12174	29	4.50512	25	3.69229	27	3.91728
Cc000186.t1	30	9.17026	26	8.68092	32	10.6298	24	6.8996	23	7.33032	22	6.80192	30	9.48648	36	11.2511	17	5.35399	26	8.31181	33	10.0296	39	11.6439
Cc000186.t2	0	0	0	0	0	0	0	0	0	0	0	0	0	0	0	0	9	3.08982	0	0	0	0	0	0
Cc000187.t1	46	23.9632	44	25.0364	57	32.2684	32	15.678	44	23.8987	22	11.592	22	11.8559	37	19.7071	55	29.5201	24	13.0756	41	21.2364	26	13.2293
Cc000188.t1	58	1.00338	112	2.11635	72	1.35359	55	0.894855	63	1.13635	53	0.92739	86	1.53908	101	1.78646	107	1.90717	95	1.71879	129	2.2189	88	1.48695
Cc000188.t2	0	0	0	0	0	0	0	0	0	0	0	0	0	0	0	0	0	0	0	0	0	0	0	0
Cc000189.t1	190	9.13847	234	12.2933	148	7.73565	125	5.65433	147	7.37177	125	6.08104	166	8.25945	196	9.63847	197	9.76234	173	8.70216	238	11.3817	179	8.40905
Cc000190.t1	271	21.8375	171	15.0509	159	13.9234	318	24.0997	271	22.7686	258	21.0282	160	13.3376	177	14.5827	178	14.7782	181	15.2536	177	14.1813	195	15.3477
Cc000191.t1	50	2.20159	15	0.721423	14	0.6699	81	3.35431	112	5.14185	102	4.54271	93	4.23617	93	4.1868	77	3.49322	56	2.57879	56	2.45168	61	2.62344
Cc000192.t1	25	2.6047	33	3.75546	46	5.20824	41	4.01748	39	4.23659	37	3.89913	37	3.98789	36	3.83489	25	2.68365	32	3.48682	45	4.66165	37	3.76525
Cc000193.t1	0	0	5	0.633224	6	0.756	1	0.109045	2	0.24178	3	0.351823	3	0.359832	20	2.37093	7	0.836221	76	9.21574	75	8.64622	41	4.64316
Cc000194.t1	5	0.382885	4	0.334573	7	0.582522	4	0.288078	3	0.239527	5	0.387273	2	0.158435	4	0.313178	1	0.0788982	2	0.160173	2	0.152278	1	0.0747951
Cc000195.t1	192	14.2314	138	11.1727	100	8.05491	279	19.4492	246	19.0114	257	19.2676	202	15.4889	205	15.5357	240	18.3284	180	13.9534	211	15.5503	227	16.4341
Cc000196.t1	9	3.08223	10	3.74071	5	1.86083	8	2.5767	9	3.21366	9	3.11755	26	9.21126	5	1.75075	5	1.76425	14	5.01432	8	2.72409	10	3.345
Cc000197.t1	0	0	0	0	0	0	0	0	0	0	0	0	1	0.472372	0	0	0	0	0	0	0	0	0	0
Cc000197.t2	0	0	1	0.278619	0	0	0	0	0	0	0	0	0	0	0	0	1	0.262812	1	0.266772	1	0.253622	1	0.249145
Cc000198.t1	31	4.37629	25	3.85493	41	6.2899	27	3.58476	25	3.67976	28	3.99807	28	4.08908	24	3.46408	31	4.50894	28	4.13394	28	3.93018	47	6.48063
Cc000198.t2	3	0.425135	9	1.39309	0	0	0	0	2	0.295509	0	0	0	0	0	0	5	0.730035	2	0.296413	14	1.97262	0	0
Cc000199.t1	203	11.6228	206	12.8829	180	11.1996	223	12.008	229	13.6705	190	11.0031	183	10.839	215	12.5859	161	9.49746	174	10.419	198	11.2717	187	10.4575
Cc000200.t1	564	18.4443	583	20.8249	377	13.398	518	15.9318	505	17.2191	440	14.5541	460	15.562	478	15.9825	571	19.2392	498	17.0323	596	19.3794	490	15.6514
Cc000201.t1	275	6.57064	344	8.97771	421	10.9313	291	6.53913	313	7.79747	297	7.17761	258	6.37702	301	7.35316	328	8.07452	366	9.14571	359	8.52863	315	7.35123
Cc000201.t2	73	1.72086	34	0.875455	84	2.15188	59	1.30806	76	1.86798	40	0.953742	85	2.07284	72	1.73535	75	1.8216	73	1.79973	117	2.74232	90	2.07224
Cc000202.t1	127	8.84617	136	10.3472	128	9.68895	151	9.89191	163	11.8379	150	10.568	100	7.20568	147	10.4689	119	8.54017	115	8.37743	129	8.9341	127	8.64032
Cc000203.t1	38	13.3857	57	21.9313	39	14.9292	43	14.2455	50	18.3637	34	12.1139	35	12.754	38	13.6859	41	14.8802	43	15.8411	65	22.7656	28	9.63361
Cc000204.t1	56	1.88467	88	3.23492	121	4.42536	63	1.99407	134	4.70205	94	3.19981	53	1.84522	99	3.40656	35	1.21362	87	3.06217	82	2.74392	70	2.30102
Cc000204.t2	148	4.88317	126	4.54091	88	3.15528	173	5.36832	133	4.57537	142	4.73889	160	5.46115	138	4.65535	206	7.00286	165	5.69359	190	6.23309	135	4.35059
Cc000205.t1	8	1.03099	16	2.25225	0	0	11	1.33324	16	2.1499	12	1.5642	10	1.33318	14	1.8447	8	1.06224	10	1.3478	11	1.4095	12	1.5105
Cc000205.t2	90	7.70557	83	7.76198	83	7.72246	69	5.55601	71	6.33804	109	9.43924	103	9.12269	79	6.91547	64	5.6456	94	8.41689	91	7.74664	130	10.8713
Cc000205.t3	7	1.97639	5	1.54197	1	0.306824	12	3.18645	9	2.64943	0	0	0	0	1	0.288674	19	5.52709	6	1.77169	20	5.61454	0	0
Cc000206.t1	456	49.7521	500	59.5866	457	54.1848	415	42.584	392	44.593	372	41.0523	376	42.4383	420	46.852	378	42.4919	458	52.2605	399	43.2841	478	50.9388
Cc000207.t1	0	0	9	4.98078	6	3.30362	5	2.38257	2	1.05654	4	2.04989	4	2.09656	9	4.66228	4	2.0881	5	2.64944	3	1.51131	3	1.48463
Cc000208.t1	1	0.53604	2	1.17101	4	2.33009	3	1.51241	3	1.67669	4	2.16873	4	2.2181	1	0.548062	2	1.10457	0	0	3	1.59892	3	1.5707
Cc000209.t1	174	7.91598	127	6.3109	194	9.59119	125	5.34832	145	6.87793	107	4.92365	261	12.2834	216	10.0471	223	10.4527	318	15.1302	270	12.2132	301	13.3751
Cc000210.t1	27	2.50915	32	3.24822	11	1.11089	18	1.57321	21	2.03478	21	1.97392	24	2.30727	28	2.66044	21	2.01071	21	2.041	18	1.6632	21	1.90615
Cc000211.t1	6	0.57196	7	0.72886	8	0.828742	4	0.358613	6	0.596348	14	1.34987	7	0.690296	9	0.877181	12	1.17859	18	1.79452	15	1.42172	13	1.21041
Cc000212.t1	44	4.09929	44	4.47755	29	2.93609	21	1.84004	25	2.42845	31	2.92123	21	2.02394	20	1.9051	25	2.39974	32	3.11793	39	3.61268	27	2.45694
Cc000213.t1	324	25.4972	244	20.9735	281	24.0309	239	17.6888	234	19.1999	224	17.8297	249	20.2708	230	18.5058	236	19.135	228	18.7648	244	19.0918	226	17.3712
Cc000214.t1	13	1.99514	26	4.35847	17	2.83526	20	2.88676	20	3.20032	19	2.94938	10	1.58764	17	2.66754	15	2.37186	8	1.28405	22	3.35708	9	1.34911
Cc000215.t1	1	0.184014	2	0.401987	3	0.599911	4	0.692248	0	0	2	0.372244	1	0.190359	4	0.752562	0	0	0	0	2	0.365923	2	0.359463
Cc000216.t1	0	0	0	0	0	0	0	0	0	0	0	0	2	0.244487	0	0	0	0	0	0	0	0	1	0.115419
Cc000216.t2	0	0	0	0	0	0	0	0	0	0	1	0.0674064	0	0	0	0	0	0	0	0	0	0	0	0
Cc000217.t1	0	0	0	0	0	0	0	0	0	0	0	0	0	0	0	0	0	0	0	0	0	0	0	0
Cc000218.t1	340	30.0849	322	31.1213	322	30.9628	383	31.8728	348	32.1058	354	31.6826	352	32.2208	334	30.2168	300	27.3501	314	29.0577	278	24.4582	329	28.4341
Cc000219.t1	29	7.82931	13	3.83355	25	7.33467	17	4.31644	11	3.09637	19	5.18832	29	8.09929	15	4.14047	20	5.56318	18	5.08229	15	4.02649	24	6.32865
Cc000220.t1	2	0.184472	3	0.302242	5	0.501172	3	0.26024	6	0.577015	7	0.653052	2	0.190834	3	0.282915	5	0.47516	1	0.0964635	1	0.0917089	3	0.27027
Cc000221.t1	4	0.352255	0	0	1	0.0957	2	0.165645	3	0.275456	3	0.267218	2	0.182201	1	0.0900387	1	0.0907329	5	0.460499	3	0.26268	5	0.430072
Cc000222.t1	0	0	0	0	0	0	0	0	0	0	0	0	0	0	0	0	0	0	0	0	0	0	0	0
Cc000223.t1	105	14.071	98	14.3448	153	22.2815	88	11.091	126	17.6052	78	10.5725	69	9.56554	108	14.7977	96	13.2549	79	11.072	105	13.9906	82	10.7331
Cc000223.t2	482	51.5249	376	43.9026	389	45.1892	399	40.1139	330	36.7806	368	39.7893	360	39.8103	369	40.3301	360	39.6497	283	31.6386	396	42.0896	423	44.1657
Cc000224.t1	3124	315.701	2660	293.615	2534	278.283	1019	96.848	958	100.94	1268	129.608	1688	176.466	1517	156.741	1669	173.776	3170	335.032	3648	366.547	2850	281.309
Cc000225.t1	34	2.5151	24	1.93918	23	1.84892	50	3.47855	32	2.46809	37	2.76838	32	2.44878	39	2.94967	46	3.50592	38	2.93982	27	1.98586	31	2.23982
Cc000226.t1	6	1.63177	3	0.89117	4	1.18218	12	3.06931	8	2.26846	14	3.85109	5	1.4067	5	1.3903	4	1.12082	5	1.42213	2	0.540813	12	3.18759
Cc000227.t1	0	0	0	0	0	0	0	0	0	0	1	0.232364	0	0	1	0.234884	0	0	0	0	0	0	0	0
Cc000228.t1	16	5.63607	21	8.07994	24	9.1872	11	3.64419	13	4.77457	19	6.76953	21	7.65243	14	5.04217	15	5.44397	8	2.94719	20	7.00481	23	7.91333
Cc000229.t1	192	10.9421	115	7.15865	54	3.34434	281	15.0612	223	13.2508	262	15.1026	155	9.13811	231	13.46	156	9.15997	206	12.2781	214	12.1262	188	10.4649
Cc000230.t1	245	19.5296	245	21.3317	170	14.7263	158	11.845	210	17.4535	161	12.9808	298	24.5735	276	22.4942	304	24.9672	354	29.5116	297	23.5393	308	23.9802
Cc000231.t1	14	0.663014	13	0.672466	10	0.514648	8	0.356317	12	0.592531	7	0.335306	3	0.146974	8	0.387362	7	0.341555	2	0.0990573	6	0.282524	6	0.277537
Cc000232.t1	163	16.4274	152	16.7323	177	19.3851	144	13.6488	133	13.9755	151	15.3924	183	19.0789	166	17.1049	188	19.5212	245	25.8231	247	24.7506	239	23.5262
Cc000233.t1	709	13.3182	844	17.3171	803	16.392	701	12.3843	679	13.2986	562	10.6779	688	13.3694	789	15.1534	717	13.8767	675	13.2607	829	15.4833	743	13.6321
Cc000234.t1	213	10.8068	219	12.1365	194	10.6963	229	10.9271	210	11.1089	236	12.111	216	11.3369	216	11.2048	232	12.1276	159	8.43679	226	11.4008	170	8.42446
Cc000235.t1	34	2.86458	22	2.02459	26	2.38051	36	2.85257	38	3.3381	37	3.15305	32	2.78904	24	2.0674	30	2.60418	32	2.81964	32	2.68066	22	1.81042
Cc000236.t1	0	0	0	0	0	0	0	0	3	0.321366	1	0.103918	1	0.106284	0	0	0	0	1	0.10745	1	0.102153	0	0
Cc000237.t1	220	11.9839	115	6.84236	106	6.27476	369	18.904	312	17.7201	461	25.3995	264	14.8766	275	15.3159	174	9.76548	126	7.17808	129	6.98676	174	9.25763
Cc000238.t1	0	0	3	0.588345	8	1.56093	11	1.85748	7	1.31042	7	1.27123	3	0.557216	4	0.734296	2	0.369979	4	0.751104	2	0.357041	5	0.876846
Cc000239.t1	186	37.5931	152	33.556	148	32.5066	309	58.7361	246	51.8399	267	54.5826	138	28.8534	179	36.9897	141	29.3618	198	41.8525	200	40.1915	199	39.2846
Cc000240.t1	32	3.34343	35	3.99432	8	0.908339	21	2.06354	14	1.52512	23	2.43063	26	2.81021	24	2.56381	14	1.50709	30	3.27813	50	5.19424	33	3.36768
Cc000241.t1	207	9.51087	162	8.13012	146	7.28984	211	9.11768	233	11.162	186	8.64393	182	8.65057	216	10.147	184	8.71036	168	8.07274	191	8.72556	189	8.48177
Cc000242.t1	48	7.21692	40	6.56905	37	6.04544	26	3.67651	39	6.11378	30	4.56226	38	5.91041	35	5.38036	32	4.95711	47	7.39044	49	7.32515	63	9.25179
Cc000242.t2	81	6.30721	49	4.16755	78	6.60028	41	3.00253	55	4.46529	58	4.56802	66	5.31642	66	5.25447	64	5.13453	86	7.00346	84	6.50341	67	5.09567
Cc000243.t1	0	0	1	0.0845182	0	0	18	1.30991	24	1.93626	47	3.67844	15	1.2007	23	1.81961	3	0.23917	10	0.809244	4	0.307743	3	0.226733
Cc000244.t1	14	1.2849	11	1.10272	25	2.49342	6	0.517898	13	1.244	13	1.20679	12	1.13932	6	0.563021	16	1.51297	30	2.87954	59	5.38397	35	3.1375
Cc000245.t1	165	13.9334	8	0.737894	24	2.20241	124	9.84794	94	8.27626	145	12.3848	39	3.4069	40	3.45354	21	1.82709	30	2.64944	41	3.44243	22	1.81455
Cc000246.t1	120	19.2974	106	18.619	84	14.6795	158	23.8961	100	16.7669	174	28.3019	93	15.4712	130	21.3744	104	17.2314	84	14.1273	119	19.0272	102	16.0211
Cc000247.t1	900	268.452	759	247.285	713	231.116	1170	328.218	1031	320.64	1260	380.139	899	277.401	1009	307.715	878	269.828	921	287.307	740	219.465	810	235.985
Cc000248.t1	10	0.963196	9	0.946868	5	0.523359	11	0.996458	21	2.10896	18	1.75362	32	3.18851	15	1.4772	18	1.7863	34	3.42496	15	1.43653	14	1.3171
Cc000249.t1	177	19.8383	139	17.0168	158	19.2444	185	19.5009	189	22.0866	220	24.9404	171	19.8267	169	19.3665	167	19.2849	173	20.2787	146	16.2703	196	21.4567
Cc000250.t1	1	0.273976	0	0	0	0	0	0	0	0	0	0	0	0	0	0	0	0	0	0	6	1.63446	0	0
Cc000250.t2	0	0	0	0	0	0	3	0.540707	5	0.999064	24	4.65209	22	4.36149	10	1.95939	8	1.5796	46	9.21951	36	6.85963	37	6.92572
Cc000251.t1	909	44.2381	2952	156.921	2189	115.769	3950	180.793	3534	179.322	1991	98.0058	2457	123.697	2855	142.06	4003	200.718	670	34.1011	890	43.0658	1389	66.0251
Cc000252.t1	247	8.18613	225	8.1451	228	8.21168	250	7.79244	187	6.46187	219	7.34132	277	9.49697	291	9.86069	243	8.29767	232	8.04139	304	10.0176	356	11.5241
Cc000253.t1	9	1.81902	7	1.54534	11	2.41603	6	1.14051	10	2.10731	11	2.24872	2	0.418166	12	2.47975	6	1.24944	3	0.634129	4	0.803831	3	0.59223
Cc000254.t1	102	36.6276	107	41.9686	135	52.6815	115	38.8381	109	40.8103	140	50.8493	102	37.8907	105	38.5506	121	44.7674	129	48.4462	114	40.7027	155	54.3644
Cc000255.t1	649	24.6959	608	25.2706	677	27.9952	575	20.5778	561	22.2575	627	24.1321	797	31.3734	625	24.316	634	24.8563	592	23.5593	653	24.706	591	21.9655
Cc000256.t1	136	16.9367	135	18.3635	95	12.8567	156	18.2712	124	16.1007	143	18.0125	136	17.5207	149	18.9718	140	17.9633	139	18.1036	139	17.2113	136	16.5426
Cc000257.t1	0	0	1	0.363961	0	0	26	8.14795	28	9.72782	63	21.233	13	4.48115	22	7.49511	15	5.1497	3	1.04546	0	0	0	0
Cc000258.t1	33	4.78652	31	4.91133	39	6.14732	43	5.86578	31	4.68816	44	6.45515	52	7.80248	50	7.41495	43	6.42602	49	7.43299	53	7.64348	37	5.24182
Cc000259.t1	45	3.05395	28	2.07558	42	3.09752	31	1.97862	53	3.75025	49	3.36352	36	2.52741	44	3.05306	25	1.74806	30	2.12928	41	2.76658	31	2.05488
Cc000260.t1	495	38.5441	416	35.3816	428	36.2169	772	56.5355	734	59.5913	692	54.5013	529	42.612	643	51.1913	505	40.5146	593	48.2913	505	39.0979	557	42.3625
Cc000261.t1	541	137.999	381	106.154	294	81.4968	1472	353.132	1100	292.553	1475	380.556	552	145.66	690	179.953	533	140.079	571	152.327	516	130.869	509	126.815
Cc000262.t1	3	0.219723	0	0	1	0.0795921	51	3.51299	38	2.90184	43	3.18545	7	0.530366	19	1.42279	7	0.528227	8	0.612782	10	0.728223	6	0.42922
Cc000262.t2	0	0	0	0	0	0	0	0	0	0	0	0	0	0	0	0	0	0	0	0	0	0	0	0
Cc000263.t1	30	2.30686	20	1.67982	22	1.8384	495	35.7979	448	35.9181	542	42.1549	221	17.5799	296	23.2715	172	13.6269	86	6.91609	49	3.74634	54	4.05573
Cc000264.t1	0	0	0	0	0	0	0	0	0	0	0	0	0	0	0	0	0	0	0	0	0	0	0	0
Cc000264.t2	38	9.82864	29	8.19294	46	12.9295	47	11.433	38	10.2477	40	10.4645	34	9.09729	36	9.52018	37	9.86006	49	13.2546	28	7.20075	36	9.09467
Cc000265.t1	461	34.3768	149	12.1362	184	14.9107	736	51.6171	561	43.6176	843	63.5828	638	49.2162	571	43.5344	491	37.7237	602	46.9486	570	42.2619	525	38.2383
Cc000266.t1	122	13.1941	61	7.20579	75	8.81447	273	27.7673	208	23.454	269	29.4253	255	28.5288	233	25.7637	160	17.8282	211	23.8651	170	18.2801	161	17.0067
Cc000267.t1	54	3.73324	0	0	37	2.77977	69	4.48635	71	5.11782	107	7.48211	35	2.50313	69	4.87724	49	3.49025	40	2.8921	19	1.30604	43	2.90359
Cc000267.t2	12	0.834287	57	4.32854	9	0.679974	59	3.85779	37	2.68207	35	2.46122	49	3.52415	40	2.84333	51	3.65319	54	3.92636	52	3.59457	10	0.679061
Cc000268.t1	19	5.7134	14	4.59834	20	6.53561	40	11.3123	20	6.27055	40	12.166	29	9.02116	28	8.60858	31	9.60441	38	11.9505	30	8.96957	26	7.6364
Cc000269.t1	549	20.9122	360	14.9783	358	14.8192	513	18.3779	447	17.7529	375	14.4479	515	20.2935	488	19.0055	408	16.0123	363	14.4609	564	21.3607	529	19.6814
Cc000270.t1	208	16.7975	192	16.9361	134	11.7598	165	12.5319	172	14.4825	121	9.88357	176	14.7034	183	15.11	213	17.7226	133	11.2329	174	13.9714	204	16.0911
Cc000271.t1	11	4.67648	14	6.5011	11	5.082	9	3.5985	9	3.98937	2	0.860013	11	4.83774	7	3.04269	12	5.25625	6	2.66772	20	8.45408	16	6.64387
Cc000272.t1	40	1.90653	19	0.989168	32	1.65748	23	1.03101	34	1.68965	21	1.0124	20	0.986138	27	1.31577	26	1.27681	19	0.947108	22	1.0426	22	1.02419
Cc000273.t1	132	7.62851	179	11.2993	120	7.53638	190	10.3269	126	7.59226	111	6.48839	86	5.14148	110	6.49967	122	7.2643	100	6.04404	118	6.78044	120	6.77363
Cc000274.t1	86	4.09905	93	4.84172	115	5.95659	110	4.93093	135	6.70892	154	7.42426	105	5.17722	152	7.40731	141	6.92423	131	6.53006	115	5.44994	153	7.12279
Cc000274.t2	157	8.20186	117	6.67622	70	3.97398	145	7.12414	124	6.75412	83	4.3857	104	5.62043	48	2.56381	100	5.38246	99	5.40891	106	5.5059	82	4.18409
Cc000275.t1	1	0.120872	2	0.26405	2	0.262706	0	0	0	0	4	0.489027	0	0	0	0	0	0	3	0.379234	3	0.360542	2	0.236118
Cc000276.t1	29	1.61053	11	0.667262	12	0.724216	20	1.04461	14	0.810652	8	0.449376	11	0.631957	12	0.681374	12	0.686627	11	0.63889	18	0.993926	11	0.596677
Cc000277.t1	64	5.8161	29	2.8786	38	3.75276	53	4.5298	59	5.59034	57	5.23932	52	4.88853	38	3.53076	37	3.46435	37	3.51653	35	3.16249	30	2.66285
Cc000278.t1	661	51.0402	404	34.0741	609	51.1026	385	27.9591	302	24.3137	309	24.1333	468	37.3835	422	33.3162	396	31.5046	400	32.3022	490	37.6198	532	40.1233
Cc000279.t1	236	16.9493	217	17.0228	234	18.2629	380	25.6669	338	25.3099	323	23.4633	337	25.0376	295	21.6617	322	23.8266	300	22.5331	343	24.493	328	23.0084
Cc000280.t1	105	7.78278	63	5.10056	126	10.1492	83	5.78596	82	6.33715	73	5.47289	90	6.90099	107	8.1089	68	5.19305	97	7.51932	94	6.9276	100	7.23969
Cc000281.t1	163	24.3098	194	31.603	162	26.2558	130	18.2343	97	15.0834	72	10.8611	103	15.8911	93	14.1811	172	26.4296	91	14.1938	159	23.5777	186	27.0945
Cc000282.t1	0	0	0	0	0	0	0	0	0	0	0	0	0	0	1	0.178379	2	0.359508	0	0	1	0.173468	0	0
Cc000283.t1	4	0.201015	3	0.164673	4	0.218446	1	0.0472629	6	0.314379	13	0.660784	11	0.571853	10	0.513808	15	0.776654	165	8.67189	141	7.04526	100	4.90843
Cc000284.t1	51	5.96938	54	6.90374	46	5.85103	31	3.4125	35	4.27131	59	6.98488	50	6.05414	55	6.58194	48	5.78853	36	4.4068	57	6.63351	46	5.25886
Cc000285.t1	239	27.2834	229	28.5541	56	6.94711	514	55.1843	376	44.7531	619	71.4726	699	82.547	450	52.5226	444	52.2218	384	45.8452	262	29.738	255	28.4325
Cc000286.t1	2	0.948378	1	0.517945	6	3.09185	6	2.6758	2	0.988817	1	0.479622	4	1.96216	4	1.9393	7	3.41993	4	1.98369	3	1.41443	4	1.85262
Cc000286.t2	0	0	1	0.538662	1	0.53592	1	0.463806	0	0	2	0.997615	0	0	0	0	2	1.01621	1	0.515758	0	0	3	1.44504
Cc000287.t1	205	70.2063	263	98.3807	316	117.605	53	17.0706	67	23.9239	31	10.7382	161	57.0389	151	52.8727	168	59.2788	147	52.6503	164	55.8439	171	57.1996
Cc000288.t1	169	39.3129	180	45.7355	241	60.923	35	7.65718	52	12.6121	21	4.94102	131	31.5242	122	29.0162	178	42.6616	122	29.6804	138	31.9181	154	34.99
Cc000289.t1	284	24.9507	288	27.6368	221	21.0995	361	29.8279	393	35.999	323	28.7022	261	23.7207	315	28.2948	304	27.5173	295	27.1049	290	25.3321	283	24.2843
Cc000289.t2	0	0	0	0	0	0	0	0	0	0	0	0	0	0	0	0	0	0	0	0	0	0	0	0
Cc000290.t1	12	0.518506	9	0.424763	16	0.75129	12	0.487647	14	0.630717	9	0.393335	12	0.536385	21	0.927735	20	0.890369	19	0.858593	23	0.98812	12	0.50644
Cc000291.t1	86	7.51976	54	5.15741	106	10.0723	111	9.1281	80	7.2934	88	7.78281	40	3.61817	69	6.16861	58	5.22518	105	9.60188	58	5.04247	75	6.40533
Cc000291.t2	57	4.6335	53	4.7059	22	1.94345	39	2.98161	39	3.30547	28	2.30219	58	4.87737	43	3.57384	41	3.43389	46	3.9107	64	5.17278	59	4.68448
Cc000292.t1	90	13.7554	22	3.6727	17	2.82355	1079	155.097	830	132.264	1393	215.343	428	67.6702	460	71.8821	218	34.3285	88	14.0661	62	9.42176	115	17.1673
Cc000293.t1	0	0	0	0	0	0	0	0	0	0	0	0	0	0	0	0	0	0	0	0	0	0	0	0
Cc000294.t1	19	3.42804	7	1.3795	12	2.35282	47	7.9752	64	12.0394	56	10.2195	58	10.8254	39	7.19431	53	9.85226	18	3.39646	15	2.69087	27	4.75807
Cc000295.t1	0	0	0	0	1	0.302211	0	0	0	0	0	0	0	0	0	0	0	0	1	0.290841	2	0.553011	1	0.271624
Cc000296.t1	316	15.9234	298	16.4021	304	16.6471	360	17.061	319	16.76	362	18.4504	335	17.463	313	16.126	348	18.0675	362	19.0774	311	15.5819	350	17.2263
Cc000297.t1	234	19.148	184	16.4459	254	22.5869	913	70.2635	844	72.0086	848	70.1862	299	25.3106	475	39.7405	248	20.9087	209	17.8861	227	18.469	233	18.6225
Cc000298.t1	118	3.45561	37	1.18352	104	3.30972	1156	31.8385	1082	33.0373	1269	37.5883	514	15.5715	676	20.2405	373	11.2543	373	11.4239	301	8.76433	236	6.75039
Cc000299.t1	38	17.1402	46	22.6632	42	20.5872	70	29.6949	88	41.3856	95	43.3415	54	25.197	49	22.5975	46	21.3776	59	27.8321	56	25.1148	70	30.8393
Cc000300.t1	1	0.222812	2	0.486743	2	0.484265	0	0	0	0	0	0	0	0	0	0	0	0	1	0.233023	8	1.7723	2	0.435254
Cc000301.t1	0	0	0	0	0	0	0	0	0	0	0	0	0	0	0	0	0	0	0	0	0	0	0	0
Cc000302.t1	931	51.3184	638	38.4128	782	46.8431	1046	54.2259	740	42.5294	979	54.5826	1097	62.5538	1071	60.3595	1041	59.1211	960	55.3422	964	52.8336	1326	71.3907
Cc000303.t1	124	26.6649	132	31.0044	98	22.9012	98	19.8196	91	20.403	93	20.2278	70	15.5718	95	20.8869	94	20.8264	78	17.5418	76	16.2495	85	17.853
Cc000303.t2	57	12.3289	63	14.8841	78	18.3341	52	10.578	58	13.0801	57	12.4702	50	11.1878	52	11.4997	54	12.034	46	10.4057	61	13.1187	63	13.3096
Cc000304.t1	233	17.7689	104	8.66303	184	15.2489	157	11.2604	187	14.869	124	9.56476	114	8.99358	212	16.53	168	13.2002	203	16.1906	266	20.1695	271	20.1859
Cc000305.t1	7	2.51366	3	1.17669	8	3.12186	3	1.01317	3	1.12322	7	2.54246	8	2.97182	5	1.83574	3	1.10994	4	1.50221	4	1.42817	5	1.75369
Cc000306.t1	318	75.396	369	95.5608	444	114.398	250	55.7459	309	76.3861	188	45.0845	298	73.0905	279	67.6329	316	77.1927	269	66.7014	282	66.4783	323	74.7995
Cc000307.t1	74	2.64958	52	2.03367	46	1.78986	28	0.942878	80	2.98655	71	2.5713	17	0.629677	51	1.86702	51	1.88141	57	2.13443	64	2.27843	33	1.15408
Cc000307.t2	67	2.40127	85	3.32749	65	2.5316	106	3.57293	86	3.21366	36	1.30502	97	3.59635	70	2.56506	85	3.13872	56	2.09902	74	2.63699	96	3.36056
Cc000308.t1	48	3.60114	60	4.9168	51	4.158	85	5.99749	90	7.04006	72	5.46361	61	4.73426	83	6.36663	56	4.32868	61	4.7862	52	3.87893	59	4.3234
Cc000309.t1	0	0	2	0.651608	1	0.324145	11	3.08581	9	2.79899	2	0.603396	5	1.54283	4	1.21988	4	1.22928	1	0.311951	4	1.1863	2	0.582678
Cc000309.t2	3	1.42257	9	4.6615	6	3.09185	2	0.891935	1	0.494408	4	1.91849	1	0.49054	4	1.9393	6	2.93137	3	1.48776	4	1.88591	2	0.926309
Cc000310.t1	72	12.9274	64	12.5514	68	13.2679	59	9.96283	50	9.36016	52	9.44344	43	7.98676	67	12.2995	45	8.32452	40	7.51104	64	11.4253	65	11.399
Cc000311.t1	2	0.831163	2	0.907858	3	1.35485	3	1.17254	6	2.59981	7	2.9424	5	2.14956	3	1.27471	2	0.856355	2	0.869256	3	1.23962	4	1.62364
Cc000312.t1	111	9.89284	91	8.85873	151	14.6248	42	3.52046	71	6.59767	66	5.94963	93	8.57441	66	6.01415	80	7.34608	148	13.795	83	7.35505	75	6.5288
Cc000312.t2	2	0.177821	0	0	11	1.06282	0	0	0	0	0	0	0	0	3	0.272713	6	0.549632	0	0	4	0.353608	0	0
Cc000313.t1	375	26.7245	371	28.8792	409	31.675	132	8.84717	165	12.2602	128	9.22649	159	11.7219	148	10.7838	215	15.7865	153	11.4033	222	15.7305	162	11.2763
Cc000314.t1	477	58.2266	367	48.933	391	51.8675	652	74.8519	579	73.6913	785	96.9217	549	69.3265	529	66.0224	465	58.4823	537	68.555	477	57.8937	523	62.3562
Cc000315.t1	155	4.35965	240	7.37333	197	6.02146	126	3.33306	205	6.01186	59	1.6785	125	3.63709	190	5.46395	231	6.69422	185	5.44194	278	7.77454	159	4.36809
Cc000315.t2	341	9.5045	301	9.16376	370	11.2071	368	9.64661	281	8.16612	369	10.4028	351	10.1206	329	9.3757	278	7.9834	362	10.5523	333	9.22845	366	9.96393
Cc000316.t1	243	15.1821	204	13.9215	256	17.3812	247	14.5135	219	14.266	262	16.5567	216	13.9605	262	16.7362	201	12.9386	206	13.4602	235	14.5983	258	15.7441
Cc000317.t1	113	13.2263	135	17.2594	131	16.6627	102	11.2282	86	10.4952	77	9.11586	96	11.6239	88	10.5311	103	12.4212	111	13.5876	99	11.5214	114	13.0328
Cc000318.t1	0	0	1	0.399997	3	1.19388	0	0	1	0.38182	2	0.740803	0	0	2	0.748837	0	0	1	0.382989	0	0	0	0
Cc000319.t1	181	15.6416	128	12.0821	168	15.7771	240	19.5059	202	18.2007	219	19.1423	198	17.7007	189	16.6992	171	15.2253	225	20.3351	136	11.6856	230	19.4135
Cc000320.t1	11	0.614583	3	0.18308	5	0.30358	8	0.420368	7	0.407775	11	0.621625	8	0.462382	7	0.39987	9	0.518082	3	0.175296	11	0.611069	7	0.381998
Cc000321.t1	160	20.2667	153	21.1683	121	16.6557	296	35.262	307	40.5449	286	36.6418	170	22.2759	224	29.0097	200	26.1012	155	20.5332	138	17.3801	126	15.5886
Cc000322.t1	949	126.716	638	93.0505	772	112.021	1662	208.713	1252	174.303	1641	221.627	938	129.566	999	136.384	816	112.26	1053	147.047	777	103.157	859	112.03
Cc000323.t1	15	3.5114	16	4.09111	11	2.79832	13	2.86209	15	3.66113	3	0.710327	17	4.11681	20	4.78687	14	3.37664	16	3.91715	13	3.02581	11	2.5151
Cc000324.t1	34	5.90399	52	9.86283	63	11.8884	27	4.40942	27	4.88838	27	4.74218	39	7.00575	31	5.50377	55	9.84004	43	7.80902	52	8.978	59	10.0067
Cc000325.t1	208	47.4891	240	59.8514	307	76.1701	139	29.8468	163	38.8019	88	20.3218	172	40.624	155	36.1822	325	76.4508	266	63.5147	201	45.6286	164	36.5721
Cc000326.t1	912	220.47	737	194.605	877	230.393	973	221.217	855	215.504	1074	262.607	970	242.577	903	223.19	899	223.915	984	248.778	968	232.67	952	224.784
Cc000327.t1	45	2.95107	67	4.79925	29	2.06671	61	3.76226	38	2.59827	25	1.65827	30	2.03522	20	1.341	37	2.49998	57	3.90934	27	1.76052	57	3.65104
Cc000327.t2	0	0	0	0	0	0	0	0	0	0	0	0	0	0	0	0	0	0	0	0	0	0	0	0
Cc000328.t1	39	4.41126	30	3.70639	44	5.40837	49	5.2125	56	6.60421	66	7.55075	53	6.20151	40	4.62584	45	5.24419	67	7.92564	39	4.38604	32	3.53527
Cc000329.t1	6	0.469176	1	0.0854116	2	0.169954	12	0.882506	7	0.570713	10	0.790921	2	0.161785	9	0.719548	3	0.241699	2	0.16356	4	0.310996	0	0
Cc000330.t1	9	2.86966	8	2.78619	9	3.1185	20	5.99749	17	5.6516	21	6.7726	15	4.94769	13	4.23803	21	6.89883	11	3.66811	25	7.9257	17	5.29433
Cc000331.t1	100	16.0812	74	12.9982	101	17.6504	85	12.8555	87	14.5872	98	15.9401	91	15.1385	93	15.2909	91	15.0774	91	15.3046	113	18.0678	119	18.6913
Cc000332.t1	326	28.1065	198	18.646	235	22.0177	192	15.5683	193	17.3492	195	17.0048	215	19.1757	198	17.4537	210	18.6542	165	14.8776	199	17.0589	243	20.463
Cc000333.t1	41	6.68042	36	6.407	37	6.55145	30	4.5972	23	3.90735	23	3.7905	4	0.674223	51	8.49616	36	6.04353	21	3.5785	32	5.18418	37	5.88839
Cc000333.t2	117	7.24866	88	5.95506	80	5.38613	121	7.05032	113	7.29936	102	6.39175	131	8.39588	106	6.71444	158	10.0855	86	5.57226	98	6.03681	117	7.07998
Cc000334.t1	145	17.9969	76	10.3033	393	53.0075	96	11.2061	85	10.9998	94	11.8006	139	17.8471	115	14.5935	197	25.1921	221	28.6869	228	28.1368	262	31.7618
Cc000335.t1	524	28.4597	495	29.3654	481	28.3896	471	24.0587	436	24.6899	450	24.7206	459	25.789	443	24.6	493	27.5876	459	26.0719	496	26.7849	499	26.4712
Cc000335.t2	0	0	0	0	0	0	0	0	0	0	0	0	0	0	0	0	0	0	0	0	0	0	0	0
Cc000336.t1	0	0	0	0	0	0	0	0	0	0	0	0	0	0	0	0	0	0	0	0	0	0	0	0
Cc000336.t2	40	11.4688	22	6.88987	25	7.78954	34	9.16826	27	8.07151	43	12.4702	38	11.271	42	12.3123	19	5.61278	13	3.89817	20	5.70159	24	6.72113
Cc000337.t1	303	30.2891	359	39.1986	223	24.225	171	16.0765	164	17.0932	145	14.6609	452	46.7419	342	34.9545	381	39.2407	185	19.3409	264	26.2396	272	26.5575
Cc000337.t2	51	6.80983	39	5.68804	37	5.36887	3	0.376738	7	0.974538	14	1.89079	32	4.42018	24	3.2765	32	4.40235	30	4.18937	0	0	46	5.99927
Cc000338.t1	199	38.5359	157	33.2081	157	33.0391	276	50.2659	253	51.082	235	46.0287	198	39.6644	235	46.5279	207	41.3001	179	36.2516	181	34.8498	238	45.0157
Cc000339.t1	2002	180.164	1967	193.348	2646	258.767	3064	259.325	2806	263.285	2640	240.301	2142	199.41	2351	216.316	2378	220.488	2363	222.397	2366	211.704	2705	237.764
Cc000340.t1	179	8.94679	261	14.2491	220	11.9496	275	12.927	330	17.1974	249	12.5881	246	12.7196	231	11.8048	268	13.8012	236	12.3364	194	9.64108	235	11.4725
Cc000340.t2	140	11.4056	101	8.9876	120	10.624	134	10.2671	83	7.05022	103	8.48742	78	6.57367	140	11.6614	98	8.22591	133	11.3319	150	12.1504	162	12.8908
Cc000340.t3	3	0.609671	10	2.21976	13	2.871	6	1.14677	2	0.423779	1	0.205552	9	1.89208	7	1.45447	9	1.88445	2	0.425076	9	1.81856	8	1.58796
Cc000341.t1	70	7.43986	48	5.57237	34	3.927	34	3.39858	25	2.77039	42	4.51507	37	4.0681	30	3.26002	23	2.51862	26	2.89003	31	3.27596	38	3.9448
Cc000342.t1	45	3.78273	29	2.66271	45	4.11075	45	3.5576	81	7.09926	46	3.9111	51	4.43493	35	3.00811	57	4.93669	38	3.34071	33	2.75814	38	3.11998
Cc000342.t2	108	9.91208	69	6.91707	73	7.2808	82	7.07793	63	6.02859	85	7.89056	88	8.35501	109	10.2282	64	6.05186	56	5.37515	84	7.66531	69	6.18535
Cc000343.t1	36	2.01441	25	1.52798	28	1.70262	28	1.47351	35	2.04196	24	1.35833	47	2.72061	34	1.94516	33	1.90251	57	3.33565	41	2.28107	50	2.73268
Cc000344.t1	18	0.937692	13	0.739713	20	1.13223	30	1.46981	31	1.68377	22	1.1592	20	1.07781	28	1.49135	20	1.07346	15	0.817223	7	0.362573	14	0.712345
Cc000345.t1	36	5.59463	22	3.73442	30	5.06647	35	5.11551	48	7.77759	42	6.60186	28	4.50143	31	4.92565	35	5.60409	24	3.90069	29	4.48102	24	3.64296
Cc000345.t2	0	0	0	0	0	0	0	0	0	0	0	0	0	0	0	0	0	0	0	0	0	0	0	0
Cc000346.t1	141	20.4515	164	25.9825	152	23.9588	143	19.5071	158	23.8945	149	21.8595	120	18.0057	128	18.9823	141	21.0714	97	14.7143	125	18.0271	131	18.5589
Cc000347.t1	154	14.9894	102	10.8441	127	13.4333	125	11.4426	90	9.13355	125	12.3061	106	10.6731	111	11.0463	94	9.42667	113	11.5028	141	13.6456	150	14.2603
Cc000348.t1	12	1.17418	2	0.213755	1	0.106333	3	0.276075	4	0.408083	12	1.18764	18	1.82201	19	1.90082	13	1.31059	138	14.122	78	7.58854	101	9.65273
Cc000349.t1	10	3.73603	12	4.89693	5	2.03	12	4.21642	19	7.40115	23	8.69134	2	0.772973	11	4.20181	9	3.46435	12	4.68871	16	5.94348	8	2.91928
Cc000350.t1	190	36.7931	227	48.0143	186	39.1418	108	19.6693	118	23.8248	68	13.3189	114	22.8371	139	27.5207	144	28.7305	105	21.2649	122	23.49	138	26.1015
Cc000351.t1	39	2.70128	18	1.36179	16	1.20431	83	5.40673	54	3.89972	50	3.50286	25	1.7913	30	2.12451	24	1.71271	25	1.81095	30	2.06603	25	1.69129
Cc000352.t1	142	10.9192	146	12.2627	249	20.8073	66	4.77306	99	7.93726	37	2.87773	281	22.3527	190	14.9378	293	23.2133	299	24.0455	195	14.9089	249	18.7014
Cc000353.t1	47	3.63677	26	2.19747	51	4.28848	58	4.22083	36	2.90439	44	3.44365	41	3.2819	39	3.08543	34	2.7106	87	7.04043	80	6.15485	78	5.89505
Cc000354.t1	190	17.5687	150	15.1499	180	18.0873	264	22.9584	265	25.5486	271	25.3456	201	19.2267	202	19.0972	198	18.8634	215	20.7915	222	20.4103	193	17.4308
Cc000355.t1	75	9.94267	66	9.55692	71	10.2286	145	18.0785	110	15.2044	124	16.6269	113	15.4969	92	12.4699	112	15.2978	75	10.3984	92	12.1266	107	13.8548
Cc000356.t1	0	0	1	0.292751	0	0	1	0.252069	0	0	0	0	2	0.554524	4	1.09612	3	0.828431	12	3.36364	7	1.86541	3	0.785349
Cc000357.t1	139	11.5792	87	7.91615	84	7.60427	253	19.8214	177	15.3734	224	18.8738	107	9.22083	117	9.96509	98	8.41118	83	7.23107	94	7.78575	104	8.46196
Cc000358.t1	108	12.9694	155	20.331	159	20.7495	118	13.3269	115	14.3988	92	11.1746	108	13.4166	113	13.8741	143	17.6929	95	11.9311	140	16.716	125	14.6615
Cc000358.t2	0	0	0	0	0	0	0	0	0	0	0	0	0	0	0	0	0	0	0	0	0	0	0	0
Cc000359.t1	60	15.739	83	23.7814	77	21.9499	50	12.3353	54	14.7691	41	10.8782	73	19.8095	60	16.092	82	22.162	83	22.7702	58	15.1274	87	22.2905
Cc000360.t1	6	0.402759	3	0.219962	4	0.291789	33	2.08334	24	1.67973	37	2.51214	16	1.11106	15	1.02948	26	1.79819	11	0.772233	13	0.867656	20	1.31129
Cc000361.t1	765	99.2802	569	80.6576	489	68.9644	1024	124.984	1019	137.883	688	90.3104	607	81.4917	743	98.5876	757	101.22	469	63.6554	859	110.842	925	117.251
Cc000362.t1	0	0	1	0.360711	0	0	0	0	1	0.34432	0	0	0	0	0	0	0	0	1	0.345374	0	0	0	0
Cc000363.t1	27	1.50625	18	1.09682	23	1.39436	40	2.09867	29	1.68681	41	2.31347	30	1.73132	35	1.99633	29	1.66686	31	1.80865	33	1.83044	32	1.74364
Cc000364.t1	162	18.5506	110	13.7584	100	12.444	505	54.3859	459	54.8013	733	84.8976	397	47.0281	363	42.4994	276	32.5627	252	30.179	172	19.5831	175	19.5729
Cc000365.t1	32	10.2032	16	5.57237	16	5.544	19	5.69762	16	5.31915	20	6.45009	15	4.94769	24	7.82405	15	4.92773	21	7.00275	18	5.7065	6	1.86859
Cc000366.t1	9	1.02425	5	0.621534	20	2.47348	5	0.535161	2	0.237316	4	0.460438	5	0.588648	5	0.581789	3	0.351764	5	0.595106	6	0.678928	1	0.111157
Cc000367.t1	78	8.90421	65	8.10488	102	12.6537	89	9.55527	77	9.16487	111	12.8166	90	10.6284	94	10.9714	72	8.4684	71	8.47658	82	9.30732	84	9.36601
Cc000368.t1	0	0	0	0	0	0	0	0	1	0.109869	2	0.213166	0	0	1	0.107739	2	0.217139	0	0	0	0	0	0
Cc000369.t1	7	3.4521	0	0	0	0	0	0	1	0.514185	4	1.99523	5	2.55081	10	5.04217	7	3.55673	0	0	8	3.92269	1	0.481681
Cc000370.t1	768	100.374	731	104.354	624	88.6256	895	110.011	788	107.379	824	108.927	754	101.942	789	105.431	812	109.341	752	102.787	946	122.931	949	121.144
Cc000371.t1	384	17.0095	349	16.8856	332	15.9813	389	16.2054	314	14.5019	384	17.2044	373	17.092	375	16.9833	307	14.0109	387	17.928	425	18.7179	424	18.3442
Cc000372.t1	77	6.11154	85	7.36904	67	5.77897	105	7.83793	89	7.3652	96	7.70689	100	8.21076	92	7.46587	82	6.70567	118	9.79498	83	6.5501	98	7.59732
Cc000373.t1	0	0	0	0	0	0	0	0	0	0	0	0	0	0	0	0	0	0	0	0	0	0	0	0
Cc000373.t2	333	17.4209	329	18.7999	314	17.8514	323	15.8921	322	17.5637	236	12.4878	289	15.6404	285	15.2442	320	17.2482	292	15.9761	471	24.4995	422	21.5632
Cc000374.t1	20	1.53154	21	1.75651	24	1.99722	44	3.16886	9	0.718581	42	3.25309	19	1.50514	10	0.782945	26	2.05135	0	0	27	2.05576	0	0
Cc000374.t2	52	3.99027	32	2.68214	21	1.75119	33	2.38158	59	4.72047	51	3.95838	41	3.25466	34	2.66754	13	1.0278	39	3.12986	20	1.52594	46	3.44771
Cc000375.t1	902	82.7842	581	58.2437	750	74.8027	985	85.0215	840	80.3813	804	74.6354	757	71.8721	750	70.3777	803	75.9319	753	72.2766	1042	95.0864	1036	92.8699
Cc000376.t1	246	10.0873	237	10.615	299	13.3237	288	11.1067	293	12.5268	329	13.6453	284	12.0471	326	13.6675	261	11.0268	358	15.3527	332	13.5359	343	13.7375
Cc000377.t1	226	45.1838	104	22.7112	99	21.5092	373	70.135	353	73.584	555	112.232	339	70.1128	321	65.6163	236	48.6132	242	50.6001	198	39.3595	217	42.3749
Cc000378.t1	123	15.8515	81	11.402	99	13.8648	196	23.7559	204	27.4112	217	28.286	141	18.7978	135	17.7881	132	17.5269	165	22.2387	126	16.1452	106	13.3427
Cc000379.t1	92	10.3428	156	19.1561	302	36.8954	74	7.82409	196	22.9742	36	4.09356	588	68.3834	293	33.6783	640	74.1307	1462	171.893	558	62.3726	654	71.8129
Cc000380.t1	75	10.6284	54	8.35856	78	12.012	83	11.062	56	8.27424	77	11.0368	60	8.7959	57	8.25872	46	6.71632	47	6.9657	56	7.89048	63	8.72008
Cc000381.t1	360	45.6001	272	37.6326	352	48.453	505	60.1598	431	56.9213	508	65.0841	313	41.0139	397	51.4146	304	39.6739	314	41.5963	287	36.1455	358	44.2915
Cc000382.t1	221	28.0896	166	23.0459	176	24.3098	163	19.4846	120	15.9026	136	17.484	147	19.3283	152	19.7528	175	22.9171	134	17.8123	170	21.4838	196	24.3323
Cc000383.t1	217	9.42033	118	5.59526	109	5.14219	350	14.2898	241	10.9083	302	13.2605	267	11.9906	242	10.7412	197	8.81131	258	11.7135	266	11.4815	306	12.9748
Cc000384.t1	170	31.5967	112	22.7375	120	24.2376	107	18.7037	111	21.5105	134	25.191	128	24.6108	123	23.3739	107	20.4901	96	18.6606	129	23.8392	142	25.7784
Cc000385.t1	37	1.7796	23	1.20831	29	1.51577	37	1.67368	47	2.35696	32	1.55675	35	1.74145	41	2.01621	34	1.68487	29	1.45874	38	1.81724	35	1.64423
Cc000386.t1	474	37.3015	586	50.3707	457	39.0823	470	34.7855	532	43.651	371	29.5305	379	30.8539	501	40.3105	510	41.351	439	36.1305	463	36.2275	485	37.279
Cc000387.t1	9	3.65803	9	3.99557	6	2.65015	4	1.52903	10	4.23779	7	2.87773	4	1.68185	8	3.32451	17	7.11904	5	2.12538	10	4.04124	8	3.17592
Cc000388.t1	64	3.4158	47	2.73995	81	4.698	55	2.76075	58	3.22757	68	3.67088	58	3.20232	58	3.165	80	4.39917	51	2.84672	74	3.92694	60	3.1278
Cc000389.t1	2	0.999641	4	2.18377	3	1.62949	1	0.470074	2	1.04227	3	1.51664	4	2.06822	1	0.511031	5	2.57485	3	1.56818	7	3.47874	4	1.95276
Cc000390.t1	20	4.45623	39	9.49149	29	7.02184	22	4.61012	21	4.87856	17	3.8312	19	4.3794	21	4.78398	15	3.44348	14	3.26233	29	6.42459	18	3.91728
Cc000391.t1	2	0.556192	0	0	3	0.906632	0	0	0	0	1	0.281282	0	0	0	0	1	0.286525	4	1.16336	2	0.553011	0	0
Cc000392.t1	52	18.856	34	13.4666	37	14.5802	46	15.6876	37	13.9889	49	17.9717	46	17.2555	45	16.6836	55	20.5483	40	15.1694	40	14.4217	31	10.9795
Cc000393.t1	0	0	0	0	0	0	0	0	0	0	0	0	0	0	0	0	0	0	0	0	0	0	0	0
Cc000394.t1	22	1.23289	0	0	0	0	8	0.421642	7	0.409011	18	1.02029	8	0.463784	0	0	6	0.346435	45	2.6374	16	0.891521	0	0
Cc000394.t2	29	1.62272	3	0.183357	0	0	4	0.210502	0	0	0	0	10	0.578852	50	2.86053	5	0.288259	52	3.04305	46	2.55925	30	1.63961
Cc000395.t1	0	0	0	0	0	0	0	0	0	0	0	0	0	0	0	0	0	0	0	0	0	0	0	0
Cc000396.t1	0	0	0	0	0	0	0	0	0	0	0	0	0	0	0	0	0	0	0	0	3	0.342627	0	0
Cc000397.t1	81	8.96984	59	7.13647	52	6.25775	71	7.39451	50	5.77303	82	9.18463	72	8.24813	78	8.83134	60	6.84571	60	6.94884	69	7.59728	57	6.16522
Cc000398.t1	76	5.77206	64	5.3092	50	4.12669	167	11.9285	148	11.7196	148	11.3691	85	6.6782	132	10.25	103	8.05976	143	11.3583	107	8.07998	120	8.9017
Cc000398.t2	21	1.83622	13	1.2416	33	3.1357	31	2.54929	0	0	56	4.9527	23	2.08045	0	0	18	1.62161	5	0.457233	5	0.434696	2	0.170809
Cc000399.t1	1013	88.3669	915	87.1833	865	81.9996	1465	120.19	1373	124.878	1286	113.467	881	79.5022	1092	97.3947	944	84.8438	880	80.2831	894	77.5403	1068	90.9967
Cc000400.t1	38	4.6386	43	5.73329	34	4.51022	26	2.98489	36	4.58184	50	6.17336	36	4.546	28	3.49457	42	5.28227	38	4.85119	39	4.73345	46	5.48448
Cc000401.t1	73	3.33749	74	3.6954	77	3.82563	109	4.68679	112	5.33888	132	6.10407	70	3.31069	83	3.87979	64	3.01471	68	3.25138	81	3.68207	77	3.43845
Cc000402.t1	739	58.0323	465	39.885	469	40.0233	679	50.1472	544	44.5409	622	49.4042	587	47.6855	556	44.6408	560	45.3086	593	48.7014	588	45.9105	594	45.5602
Cc000403.t1	115	11.948	84	9.53251	109	12.3066	104	10.162	102	11.0492	127	13.3459	117	12.5749	115	12.2159	113	12.096	91	9.88778	88	9.09051	106	10.7566
Cc000404.t1	236	18.1097	135	11.3153	173	14.4265	278	20.063	256	20.4821	317	24.604	213	16.9084	252	19.7712	199	15.7333	194	15.5691	210	16.0224	185	13.8658
Cc000405.t1	0	0	2	0.120957	9	0.541536	1	0.052074	1	0.0577303	2	0.112008	0	0	1	0.0566112	0	0	3	0.173721	2	0.110106	2	0.108162
Cc000406.t1	235	28.9729	204	27.4718	207	27.7339	216	25.0455	166	21.3387	213	26.5615	185	23.595	229	28.8664	201	25.5322	216	27.851	264	32.3622	224	26.9741
Cc000407.t1	0	0	0	0	0	0	0	0	0	0	0	0	0	0	0	0	0	0	0	0	0	0	0	0
Cc000407.t2	34	2.22575	71	5.07677	44	3.13015	36	2.21642	50	3.41273	35	2.31747	35	2.37022	41	2.74419	70	4.72132	48	3.28625	57	3.71007	51	3.26094
Cc000408.t1	5746	556.35	3339	353.127	6683	703.185	5557	506.028	4106	414.511	4758	465.967	7141	715.262	5745	568.729	4999	498.694	8946	905.885	9590	923.232	10029	948.451
Cc000409.t1	112	12.1839	108	12.8328	105	12.4129	85	8.69636	100	11.3423	72	7.92223	64	7.20229	75	8.34182	92	10.3115	60	6.82621	114	12.3305	96	10.2003
Cc000409.t2	7	1.04398	12	1.95482	10	1.62073	14	1.9637	13	2.02149	5	0.754245	11	1.69711	4	0.60994	8	1.22928	7	1.09183	17	2.52088	4	0.582678
Cc000410.t1	105	8.72721	10	0.907858	26	2.34841	49	3.83031	77	6.67285	100	8.40686	32	2.75144	39	3.31423	25	2.14089	34	2.95547	35	2.89244	19	1.54246
Cc000411.t1	19	0.932026	14	0.750127	8	0.426462	276	12.7331	172	8.79706	211	10.469	55	2.79101	110	5.51696	38	1.92055	50	2.56511	60	2.92641	36	1.72485
Cc000412.t1	0	0	1	0.174137	0	0	1	0.149937	0	0	0	0	0	0	1	0.163001	0	0	5	0.833661	3	0.475542	1	0.155716
Cc000413.t1	308	85.6535	324	98.4173	407	123	1002	262.068	698	202.388	858	241.34	427	122.842	564	160.364	458	131.228	453	131.751	452	124.981	508	137.985
Cc000414.t1	148	26.573	86	16.8659	105	20.4872	167	28.1999	135	25.2724	137	24.8798	137	25.4462	116	21.2946	153	28.3034	125	23.472	121	21.601	143	25.0778
Cc000415.t1	58	4.31636	55	4.47079	58	4.69065	57	3.98948	55	4.26763	43	3.23673	61	4.69616	59	4.48925	66	5.06059	105	8.17223	71	5.25361	69	5.01549
Cc000416.t1	162	11.6121	148	11.5875	208	16.2022	92	6.20206	105	7.8473	60	4.35006	161	11.9384	154	11.2862	133	9.82236	261	19.5658	154	10.9756	177	12.3921
Cc000417.t1	159	38.4372	85	22.4443	155	40.7194	194	44.1071	115	28.9859	131	32.0313	63	15.755	110	27.1882	85	21.171	74	18.7089	93	22.3536	107	25.2646
Cc000418.t1	1782	209.239	1939	248.683	1788	228.149	1218	134.504	1451	177.639	897	106.531	1268	154.02	1339	160.749	1696	205.177	1296	159.148	1519	177.338	1888	216.527
Cc000419.t1	96	21.1353	49	11.7832	74	17.7045	100	20.7056	99	22.7251	125	27.8352	68	15.4871	105	23.6352	96	21.7759	127	29.2417	54	11.8206	110	23.654
Cc000419.t2	7	1.63865	23	5.88097	10	2.54392	21	4.62338	14	3.41705	16	3.78841	19	4.60114	38	9.09505	30	7.23566	30	7.34466	10	2.32755	31	7.08802
Cc000420.t1	8	3.69867	8	4.03997	12	6.0291	4	1.73927	13	6.26663	17	7.94974	11	5.26105	16	7.56325	21	10.0033	12	5.80228	13	5.97598	17	7.67679
Cc000420.t2	66	13.5618	105	23.5665	77	17.1941	62	11.9817	84	17.9965	61	12.678	81	17.218	129	27.1017	149	31.5448	48	10.3152	65	13.28	72	14.4504
Cc000420.t3	0	0	18	5.50905	28	8.526	0	0	13	3.79796	0	0	29	8.40608	0	0	0	0	0	0	0	0	0	0
Cc000421.t1	491	75.6687	274	46.123	344	57.6114	397	57.5409	313	50.2937	343	53.4659	299	47.6683	337	53.1003	258	40.9659	335	53.9935	336	51.4854	361	54.3396
Cc000422.t1	0	0	0	0	0	0	0	0	0	0	0	0	0	0	0	0	0	0	0	0	0	0	0	0
Cc000423.t1	6	0.614738	0	0	0	0	4	0.385434	0	0	0	0	2	0.211979	5	0.523771	3	0.316685	0	0	4	0.407482	0	0
Cc000423.t2	56	3.43492	72	4.82384	50	3.33284	45	2.59593	59	3.77325	43	2.66775	51	3.2361	40	2.50854	41	2.59108	48	3.07915	52	3.17133	74	4.43338
Cc000424.t1	171	41.8856	243	65.0141	186	49.5105	196	45.152	188	48.0133	110	27.2527	112	28.3799	165	41.3224	157	39.622	76	19.469	140	34.0963	117	27.9917
Cc000425.t1	22	11.9663	59	35.0527	43	25.4168	68	34.7855	57	32.3256	36	19.8056	55	30.9473	55	30.5867	42	23.5372	41	23.3229	43	23.2549	52	27.6258
Cc000426.t1	13	4.76067	16	6.39995	44	17.5103	31	10.6767	30	11.4546	34	12.5936	57	21.5935	36	13.4791	45	16.9787	385	147.451	254	92.4843	164	58.6601
Cc000427.t1	80	18.153	91	22.5544	74	18.2476	64	13.6581	54	12.7758	31	7.11489	44	10.3284	53	12.2961	43	10.053	62	14.7134	61	13.7625	70	15.5143
Cc000428.t1	28	11.9038	42	19.5033	39	18.018	35	13.9942	32	14.1844	23	9.89014	41	18.0316	46	19.9948	42	18.3969	32	14.2278	36	15.2173	23	9.55057
Cc000429.t1	13	1.79413	14	2.11043	21	3.14953	16	2.07674	15	2.15843	31	4.32734	20	2.85538	13	1.83437	16	2.27509	28	4.04139	19	2.6072	20	2.69597
Cc000430.t1	2	0.231167	2	0.252498	30	3.76819	8	0.869636	0	0	9	1.05217	11	1.31526	13	1.53629	27	3.21535	21	2.5385	14	1.60892	24	2.70945
Cc000430.t2	91	9.95797	93	11.1159	44	5.23236	74	7.61575	67	7.64432	74	8.19048	68	7.69771	70	7.83177	52	5.86274	48	5.49328	72	7.83378	59	6.30603
Cc000431.t1	302	18.7416	240	16.2683	211	14.2298	407	23.7545	432	27.9523	480	30.1293	399	25.6151	389	24.6821	369	23.5936	320	20.7688	334	20.609	294	17.8206
Cc000432.t1	162	28.6691	188	36.3404	182	35.0015	141	23.4677	122	22.511	141	25.2387	147	26.9117	132	23.884	174	31.7261	149	27.577	178	31.3206	199	34.3975
Cc000432.t2	12	2.67374	25	6.08429	8	1.93706	3	0.628653	7	1.62619	4	0.901459	11	2.53544	3	0.683426	2	0.45913	0	0	4	0.886151	2	0.435254
Cc000433.t1	375	74.1713	145	31.326	313	67.2766	680	126.493	498	102.699	621	124.235	533	109.057	404	81.6993	431	87.8314	627	129.698	365	71.7806	498	96.2073
Cc000434.t1	3	0.474189	3	0.517945	1	0.171769	37	5.50026	24	3.95527	36	5.75547	25	4.08784	27	4.36341	16	2.60566	0	0	2	0.314318	2	0.30877
Cc000435.t1	496	36.3996	396	31.7426	415	33.0963	366	25.2609	334	25.5562	315	23.3816	484	36.7438	417	31.2885	371	28.0516	493	37.8376	460	33.5647	521	37.3446
Cc000436.t1	115	12.5471	99	11.7981	103	12.2123	116	11.903	91	10.352	93	10.2631	111	12.5283	94	10.4859	102	11.4661	65	7.41688	90	9.76334	100	10.6567
Cc000437.t1	98	21.7048	46	11.1281	61	14.6816	57	11.8729	50	11.5461	88	19.7133	72	16.4963	73	16.5305	91	20.7653	41	9.49675	44	9.68929	56	12.1141
Cc000438.t1	86	17.971	46	10.4994	44	9.99173	33	6.48542	53	11.5474	56	11.8361	60	12.9702	53	11.3235	49	10.5496	64	13.9867	28	5.81755	51	10.4092
Cc000439.t1	1	0.136988	1	0.149628	3	0.4466	7	0.901845	3	0.428487	8	1.10846	1	0.141712	1	0.14006	3	0.42342	4	0.573065	5	0.681023	4	0.535201
Cc000439.t2	0	0	0	0	0	0	2	0.293548	0	0	0	0	0	0	0	0	0	0	0	0	0	0	0	0
Cc000440.t1	293	36.8609	347	47.6826	198	27.0694	272	32.1825	379	49.7133	238	30.2847	454	59.0851	443	56.9816	611	79.1968	375	49.3391	362	45.2811	398	48.9053
Cc000441.t1	247	11.0202	240	11.6959	241	11.6849	256	10.742	258	12.0018	233	10.5147	242	11.1694	259	11.8147	273	12.5494	325	15.1648	297	13.1752	307	13.3784
Cc000442.t1	15	1.41893	9	0.929916	37	3.80352	33	2.93586	26	2.56435	41	3.92285	25	2.44643	23	2.22449	32	3.1188	20	1.97861	36	3.38596	26	2.40224
Cc000442.t2	11	1.30821	17	2.20834	2	0.258482	4	0.447401	10	1.24	7	0.842038	3	0.369088	3	0.364787	0	0	20	2.48758	0	0	11	1.27777
Cc000443.t1	57	13.2594	49	12.4502	47	11.8812	38	8.31351	19	4.60826	40	9.41146	36	8.66313	48	11.4162	39	9.3472	32	7.78503	39	9.02035	34	7.72507
Cc000444.t1	1032	53.61	1088	61.7344	888	50.1296	838	40.9413	886	47.9882	764	40.1428	809	43.4748	984	52.2629	1033	55.2884	850	46.1792	1017	52.5287	872	44.2443
Cc000445.t1	170	19.9611	174	22.316	149	19.0124	203	22.4173	155	18.9759	238	28.2657	208	25.2652	160	19.2083	173	20.929	209	25.6651	181	21.1312	176	20.1847
Cc000446.t1	207	63.2748	194	64.7731	195	64.7755	91	26.161	104	33.1458	97	29.9903	176	55.654	161	50.3175	182	57.3192	220	70.3307	239	72.6387	263	78.5219
Cc000447.t1	330	54.2472	297	53.3276	216	38.5862	258	39.8873	250	42.8487	214	35.5816	247	42.0033	291	48.909	327	55.3833	230	39.5415	304	49.6875	325	52.1821
Cc000448.t1	346	28.9534	255	23.3075	272	24.7348	285	22.4295	305	26.6108	325	27.5078	386	33.4145	412	35.2495	347	29.9172	408	35.7063	277	23.0469	244	19.9429
Cc000449.t1	174	11.2907	172	12.1908	163	11.4941	179	10.9239	167	11.2985	187	12.2733	185	12.4184	150	9.95165	156	10.4295	195	13.2333	172	11.0971	215	13.6265
Cc000450.t1	14	5.02732	4	1.56892	9	3.5121	16	5.40357	16	5.9905	27	9.80665	21	7.80102	11	4.03863	3	1.10994	14	5.25773	5	1.78521	16	5.61181
Cc000451.t1	239	31.9127	254	37.0452	241	34.9702	241	30.2646	243	33.8304	199	26.8762	189	26.1067	217	29.625	288	39.6211	201	28.0688	240	31.863	229	29.8659
Cc000451.t2	14	2.82959	11	2.4284	9	1.97675	10	1.90084	12	2.52878	5	1.02215	9	1.88175	8	1.65317	8	1.66592	1	0.211376	5	1.00479	5	0.987051
Cc000452.t1	166	12.2551	123	9.91849	136	10.9109	104	7.22093	81	6.23488	107	7.98988	105	8.01901	102	7.69912	140	10.6489	140	10.8093	122	8.95525	139	10.023
Cc000453.t1	25	3.54279	17	2.6314	13	2.002	52	6.93044	46	6.7967	48	6.8801	18	2.63877	35	5.07115	18	2.62812	24	3.55695	30	4.22704	20	2.76828
Cc000454.t1	117	60.95	97	55.1939	133	75.293	112	54.8728	98	53.229	146	76.9287	109	58.7405	94	50.0666	103	55.2832	111	60.4745	143	74.0685	113	57.4964
Cc000455.t1	520	14.5595	560	17.1263	461	14.0268	523	13.772	501	14.6257	434	12.2908	553	16.0174	599	17.1476	605	17.4529	567	16.603	578	16.0909	604	16.5179
Cc000456.t1	361	18.7006	400	22.6329	384	21.6169	402	19.5851	412	22.2525	327	17.1334	360	19.2918	398	21.0797	360	19.214	361	19.5576	409	21.0659	406	20.5423
Cc000457.t1	348	16.8694	328	17.3671	361	19.0171	364	16.5949	344	17.3866	359	17.6021	395	19.8081	385	19.0816	388	19.3785	573	29.0494	439	21.159	524	24.81
Cc000458.t1	284	20.8832	276	22.1676	219	17.5	210	14.5228	260	19.9336	185	13.7593	209	15.8982	247	18.5698	273	20.6828	218	16.7647	275	20.1058	285	20.469
Cc000459.t1	431	75.1947	345	65.7448	377	71.4771	402	65.9611	367	66.7591	460	81.1738	366	66.0564	345	61.5406	338	60.7568	383	69.8828	389	67.4791	448	76.3418
Cc000460.t1	242	85.2456	191	73.489	205	78.474	189	62.6138	132	48.4803	171	60.9257	167	60.855	179	64.4677	149	54.0768	207	76.2586	193	67.5964	199	68.4675
Cc000461.t1	129	4.71938	115	4.59541	129	5.12861	171	5.88359	149	5.6835	144	5.32851	103	3.89812	125	4.6756	145	5.46551	96	3.67306	157	5.7109	102	3.64476
Cc000462.t1	227	39.6037	189	36.0167	161	30.5247	264	43.3177	233	42.3839	214	37.7635	179	32.3062	193	34.4271	223	40.0851	180	32.8431	194	33.6528	235	40.0454
Cc000463.t1	28	0.966071	24	0.904471	24	0.899866	343	11.13	262	9.42512	287	10.0157	88	3.14092	139	4.90341	87	3.0927	62	2.2372	66	2.26415	45	1.51649
Cc000464.t1	23	2.74418	18	2.34579	18	2.33385	16	1.79538	27	3.35879	40	4.82717	35	4.31992	29	3.53765	46	5.65471	29	3.61863	37	4.3893	59	6.8756
Cc000465.t1	151	53.1904	125	48.0949	118	45.1704	307	101.706	211	77.495	259	92.2794	189	68.8719	196	70.5903	162	58.7949	165	60.7858	151	52.8863	140	48.1681
Cc000466.t1	9	1.57763	8	1.53174	2	0.380986	9	1.48374	16	2.92427	23	4.07793	80	14.507	34	6.09362	65	11.7394	168	30.7988	204	35.5552	196	33.5578
Cc000467.t1	99	7.8577	138	11.9639	16	1.38005	39	2.91123	48	3.97224	11	0.883082	25	2.05269	18	1.46071	26	2.12619	5	0.415042	5	0.394584	21	1.628
Cc000468.t1	104	18.5827	77	15.0279	70	13.5922	96	16.1324	115	21.4244	79	14.2775	109	20.1477	107	19.5475	79	14.5436	87	16.2576	62	11.0148	109	19.0229
Cc000469.t1	6	0.451058	14	1.14958	1	0.0816951	575	40.6537	64	5.01644	417	31.7077	354	27.5301	111	8.53172	65	5.03457	0	0	5	0.373732	11	0.807696
Cc000469.t2	0	0	0	0	0	0	32	3.56774	9	1.11242	25	2.99764	18	2.20743	12	1.45447	1	0.12214	4	0.495921	0	0	0	0
Cc000470.t1	241	21.1228	145	13.8814	147	14.0012	786	64.79	561	51.2662	726	64.3603	392	35.5421	479	42.9241	308	27.8133	306	28.0489	293	25.5335	347	29.7055
Cc000471.t1	12	0.613888	5	0.279389	1	0.0555934	32	1.53961	20	1.06677	20	1.03487	8	0.423371	25	1.30762	3	0.158124	11	0.588521	5	0.254324	2	0.0999337
Cc000472.t1	37	1.25898	102	3.79095	139	5.1398	25	0.800034	70	2.48341	0	0	26	0.915194	53	1.84385	46	1.61266	16	0.569374	99	3.34936	66	2.19349
Cc000472.t2	134	4.43708	97	3.5083	61	2.19502	56	1.74394	65	2.24409	99	3.31571	73	2.50057	108	3.65636	91	3.10458	95	3.28986	74	2.43632	105	3.39591
Cc000473.t1	52	25.3067	22	11.6946	53	28.03	27	12.358	31	15.73	50	24.6122	49	24.669	33	16.4202	53	26.5752	67	34.1011	65	31.4525	49	23.2918
Cc000474.t1	271	47.2802	210	40.0186	206	39.0564	307	50.3733	261	47.4772	389	68.6448	270	48.7301	247	44.0595	243	43.6802	253	46.1628	248	43.0201	290	49.4177
Cc000475.t1	286	27.3339	155	16.1808	223	23.1609	303	27.2351	317	31.5885	293	28.3237	339	33.5165	376	36.7414	296	29.1471	305	30.4857	246	23.3765	268	25.0175
Cc000476.t1	32	2.68384	20	1.83219	28	2.552	17	1.34094	22	1.92382	14	1.18764	18	1.56172	24	2.05803	16	1.3826	10	0.87714	6	0.500344	10	0.819185
Cc000477.t1	0	0	0	0	0	0	2	0.288676	1	0.160016	0	0	0	0	0	0	0	0	0	0	0	0	0	0
Cc000478.t1	76	6.52202	83	7.77999	82	7.64712	29	2.34055	18	1.61056	24	2.08319	55	4.88264	45	3.94833	53	4.68611	43	3.85921	57	4.86355	58	4.86151
Cc000478.t2	16	1.66233	41	4.65277	11	1.24195	14	1.36797	29	3.14144	8	0.840686	34	3.65425	22	2.33696	29	3.10429	17	1.84717	12	1.23962	11	1.11625
Cc000479.t1	2	0.285612	3	0.46795	4	0.620757	1	0.134307	2	0.29779	5	0.722211	4	0.590921	4	0.584035	3	0.441403	9	1.34416	5	0.709947	4	0.557931
Cc000480.t1	7	0.674237	17	1.78853	13	1.36073	10	0.905871	10	1.00427	8	0.779386	6	0.597846	10	0.984798	10	0.992391	4	0.402936	7	0.670382	7	0.658548
Cc000481.t1	472	27.9771	554	35.8677	548	35.2986	324	18.0617	380	23.4844	265	15.8875	367	22.5035	413	25.029	446	27.2373	256	15.8695	373	21.9826	358	20.7262
Cc000482.t1	111	9.3948	56	5.17708	39	3.58711	133	10.5869	102	9.00118	109	9.33124	90	7.88008	99	8.56707	88	7.67388	50	4.42584	84	7.06893	67	5.53878
Cc000483.t1	238	16.3926	178	13.3913	220	16.4668	213	13.7976	275	19.7487	250	17.4165	256	18.2404	305	21.4785	239	16.9605	374	26.9405	318	21.7775	318	21.3931
Cc000484.t1	30	7.20521	30	7.87007	17	4.437	32	7.22815	26	6.51078	24	5.83022	26	6.45984	19	4.66564	33	8.16596	15	3.76772	22	5.25361	32	7.50671
Cc000485.t1	9	0.849185	7	0.721423	3	0.307607	17	1.50855	24	2.36105	45	4.29458	26	2.5378	20	1.9294	22	2.1387	18	1.77621	13	1.21959	4	0.368633
Cc000486.t1	169	9.60178	118	7.32283	143	8.8291	185	9.88527	169	10.0112	207	11.8955	180	10.5794	146	8.48107	133	7.78547	96	5.70424	95	5.36659	105	5.82678
Cc000487.t1	6464	341.059	2909	167.65	2469	141.568	8672	430.327	6569	361.378	8096	432.062	4856	265.051	4286	231.213	3684	200.27	6196	341.901	3548	186.132	3332	171.715
Cc000488.t1	129	20.4776	112	19.4196	110	18.9757	109	16.273	104	17.2131	108	17.3405	113	18.5563	95	15.4186	90	14.7198	85	14.1114	95	14.9942	96	14.8846
Cc000489.t1	0	0	0	0	0	0	0	0	0	0	0	0	0	0	0	0	1	0.0774549	0	0	0	0	0	0
Cc000490.t1	212	16.7906	219	18.9455	182	15.6645	382	28.4541	432	35.6736	338	27.0766	273	22.3674	310	25.1029	256	20.8899	183	15.158	201	15.8283	193	14.93
Cc000491.t1	134	8.08519	277	18.2556	135	8.85186	3351	190.157	1754	110.344	705	43.0252	1707	106.547	928	57.2488	699	43.4541	335	21.1394	222	13.3183	263	15.4994
Cc000492.t1	496	9.54	371	7.79422	349	7.2947	283	5.11923	260	5.21404	247	4.8052	353	7.02368	364	7.15815	315	6.24231	440	8.85077	502	9.6002	436	8.19083
Cc000493.t1	351	29.6401	324	29.8847	325	29.8243	414	32.8794	381	33.5453	370	31.6025	350	30.5748	355	30.6502	344	29.9294	363	32.0583	294	24.6848	340	28.0431
Cc000494.t1	56	12.7071	32	7.93123	33	8.13744	32	6.82905	33	7.80741	56	12.8527	58	13.6148	63	14.6161	44	10.2868	58	13.7641	53	11.9576	74	16.4008
Cc000495.t1	27	4.19597	24	4.07392	24	4.05318	5	0.730787	13	2.10643	9	1.41468	12	1.92918	15	2.38338	18	2.8821	15	2.43793	15	2.31777	23	3.49117
Cc000496.t1	47	7.59116	40	7.05671	53	9.30254	42	6.37987	42	7.07285	27	4.41085	27	4.51126	48	7.92655	42	6.9892	45	7.60124	42	6.74481	38	5.99472
Cc000497.t1	516	128.088	367	99.508	457	123.28	551	128.636	426	110.256	539	135.331	435	111.705	459	116.494	395	101.024	502	130.324	385	95.0233	536	129.957
Cc000498.t1	1	0.0786952	4	0.343827	0	0	8	0.592093	4	0.328203	4	0.318388	3	0.244226	1	0.0804601	4	0.324322	0	0	7	0.547717	5	0.38432
Cc000499.t1	150	8.73702	190	12.0881	110	6.96274	242	13.2568	220	13.3607	270	15.9068	250	15.0638	201	11.9702	205	12.3025	317	19.3105	279	16.1579	221	12.573
Cc000500.t1	61	12.0652	54	11.6662	89	19.1298	170	31.6231	138	28.4589	239	47.8135	140	28.6455	140	28.3116	155	31.5867	312	64.5387	267	52.508	269	51.9674
Cc000501.t1	0	0	0	0	0	0	0	0	0	0	1	0.226731	0	0	0	0	0	0	1	0.234436	0	0	0	0
Cc000502.t1	1481	123.095	1743	158.24	1473	133.047	1025	80.1238	994	86.1404	805	67.6753	1091	93.8068	1184	100.617	1353	115.865	1054	91.6195	1286	106.276	1368	111.057
Cc000503.t1	244	17.1248	192	14.7187	172	13.1183	247	16.3036	215	15.7329	249	17.676	186	13.5043	185	13.2752	199	14.3899	225	16.515	215	15.0032	187	12.8189
Cc000504.t1	528	23.4724	485	23.5503	386	18.6477	617	25.7964	545	25.2612	583	26.2144	637	29.2945	623	28.3167	639	29.2679	536	24.9201	519	22.9403	535	23.2301
Cc000505.t1	3	1.18043	1	0.429784	8	3.42077	12	4.4407	9	3.69228	6	2.38791	10	4.07044	9	3.62071	5	2.02701	9	3.70358	11	4.30349	9	3.45888
Cc000506.t1	461	25.0013	450	26.6567	458	26.9925	517	26.3696	403	22.7877	437	23.9713	395	22.1606	424	23.5104	418	23.3564	384	21.7798	414	22.324	437	23.1482
Cc000507.t1	200	9.66973	247	13.0441	249	13.0828	274	12.4591	222	11.1911	254	12.4213	258	12.9041	243	12.0122	223	11.1086	260	13.1468	266	12.7872	236	11.1448
Cc000508.t1	203	12.6402	199	13.5346	186	12.586	183	10.7167	170	11.0368	182	11.4625	162	10.4351	183	11.6505	172	11.0346	213	13.8708	182	11.2678	171	10.3999
Cc000509.t1	39	2.35315	31	2.04305	32	2.09822	81	4.59645	58	3.64878	45	2.74629	35	2.18463	39	2.40593	37	2.30014	57	3.59685	55	3.29957	55	3.24133
Cc000510.t1	233	27.1003	173	21.9784	187	23.6361	198	21.6589	226	27.407	218	25.6462	166	19.9733	168	19.9784	179	21.4506	187	22.7469	175	20.238	187	21.2439
Cc000511.t1	0	0	0	0	0	0	1	0.08243	0	0	0	0	0	0	0	0	0	0	0	0	0	0	0	0
Cc000512.t1	454	33.3174	438	35.1093	400	31.9	325	22.4311	392	29.9941	314	23.3074	402	30.5186	359	26.9366	397	30.0175	280	21.4899	388	28.3111	342	24.5141
Cc000513.t1	97	9.59282	91	9.82987	64	6.87812	80	7.44074	92	9.4863	93	9.30262	56	5.72909	73	7.38125	72	7.33626	54	5.58508	78	7.66971	94	9.07981
Cc000514.t1	43	3.71596	31	2.92615	38	3.56863	62	5.03902	52	4.68533	57	4.98225	43	3.84409	39	3.44587	47	4.18474	51	4.60929	46	3.95248	40	3.37627
Cc000515.t1	55	4.70896	44	4.11478	23	2.13996	93	7.48854	73	6.51658	78	6.75468	107	9.47697	66	5.77748	71	6.26309	73	6.53652	54	4.59691	52	4.34851
Cc000516.t1	29	7.10341	13	3.47812	4	1.06474	27	6.21992	15	3.83085	18	4.45954	13	3.29409	18	4.5079	16	4.03791	20	5.12343	23	5.60153	13	3.11019
Cc000516.t2	3	1.168	2	0.85052	7	2.96166	18	6.59093	11	4.46529	20	7.8759	9	3.62484	10	3.98066	14	5.61589	13	5.29331	9	3.48397	7	2.66192
Cc000517.t1	400	19.289	378	19.9101	369	19.3371	342	15.5106	319	16.0389	303	14.7789	364	18.1583	322	15.8759	334	16.5945	319	16.088	329	15.7745	327	15.4018
Cc000518.t1	56	4.41633	44	3.79016	28	2.39964	35	2.59593	37	3.04235	23	1.83463	62	5.05811	27	2.17706	38	3.08763	50	4.12387	35	2.74442	39	3.00409
Cc000518.t2	6	0.457568	7	0.583088	6	0.497245	8	0.573781	4	0.318052	6	0.462811	0	0	20	1.55943	0	0	12	0.957077	14	1.06155	7	0.521407
Cc000519.t1	373	40.1048	270	31.7091	286	33.4171	289	29.2238	502	56.2763	504	54.8108	548	60.9525	533	58.5932	422	46.7485	480	53.9747	382	40.8376	310	32.5555
Cc000520.t1	38	6.78984	30	5.85503	23	4.466	31	5.20942	28	5.21637	31	5.60255	30	5.54524	30	5.48062	31	5.70697	24	4.48486	20	3.55316	33	5.75923
Cc000521.t1	29	5.39003	24	4.87232	25	5.0495	24	4.19523	11	2.13167	30	5.63978	24	4.61453	28	5.32088	18	3.44694	14	2.72134	22	4.06561	34	6.17229
Cc000521.t2	283	18.5261	270	19.306	268	19.0655	280	17.2388	309	21.0907	294	19.4667	257	17.4042	291	19.477	302	20.3691	246	16.842	280	18.2249	263	16.8162
Cc000522.t1	4	0.799713	7	1.52864	4	0.86906	3	0.564089	7	1.45917	0	0	7	1.44776	12	2.45295	1	0.205988	11	2.3	17	3.37935	6	1.17166
Cc000522.t2	2	0.626894	6	2.05422	8	2.72502	6	1.76875	4	1.30725	12	3.80446	5	1.62128	9	2.88429	4	1.29179	10	3.27813	5	1.55827	4	1.22461
Cc000523.t1	335	32.2671	335	35.2445	306	32.0296	280	25.3644	331	33.2412	299	29.1296	314	31.2873	314	30.9227	340	33.7413	297	29.918	376	36.0091	315	29.6347
Cc000524.t1	34	9.17919	27	7.96198	43	12.6156	28	7.10944	31	8.72613	16	4.36912	29	8.09929	35	9.66109	37	10.2919	36	10.1646	40	10.7373	53	13.9758
Cc000525.t1	382	2.85606	460	3.75659	340	2.76247	368	2.58764	537	4.18613	277	2.09475	367	2.83853	455	3.47815	436	3.3586	558	4.36315	724	5.38211	494	3.60749
Cc000526.t1	143	15.2864	180	21.0172	139	16.1473	164	16.4879	111	12.3716	139	15.0291	152	16.8088	156	17.0501	148	16.3004	155	17.3286	172	18.2813	185	19.316
Cc000526.t2	61	7.25463	46	5.97552	35	4.52344	41	4.58586	36	4.46398	29	3.48844	31	3.81391	36	4.37744	29	3.55346	26	3.23385	34	4.02045	32	3.71715
Cc000527.t1	695	53.1111	538	44.9071	464	38.5331	652	46.8598	488	38.8826	508	39.2656	507	40.0804	542	42.348	595	46.8474	506	40.4401	535	40.6503	514	38.3653
Cc000528.t1	22	3.49231	10	1.73389	12	2.07008	18	2.68729	26	4.30326	21	3.37177	37	6.07596	31	5.03135	40	6.54211	22	3.65237	29	4.57718	23	3.56609
Cc000529.t1	1	0.0991601	0	0	1	0.107759	6	0.559552	6	0.62033	2	0.200593	3	0.307738	5	0.50692	4	0.408663	7	0.725933	6	0.591559	5	0.484263
Cc000530.t1	5415	366.819	6461	478.063	3308	243.52	3047	194.123	3255	229.9	2078	142.379	5404	378.697	4803	332.658	5028	350.927	2484	175.981	3077	207.248	3868	255.926
Cc000531.t1	47	3.38865	149	11.734	48	3.76084	272	18.4438	263	19.7706	222	16.1894	264	19.6905	297	21.8936	180	13.3712	142	10.7073	119	8.53071	123	8.6618
Cc000532.t1	0	0	0	0	0	0	0	0	0	0	0	0	0	0	0	0	0	0	0	0	0	0	0	0
Cc000533.t1	105	27.7401	79	22.797	116	33.3036	39	9.69024	41	11.2937	37	9.88707	42	11.4786	71	19.1782	31	8.43816	75	20.7224	83	21.8025	64	16.5148
Cc000534.t1	233	35.0322	206	33.8306	280	45.7493	138	19.5138	167	26.1795	168	25.5487	244	37.9511	211	32.4359	225	34.8547	239	37.5812	168	25.1148	187	27.4617
Cc000535.t1	915	87.9035	685	71.88	699	72.9756	832	75.1727	783	78.4299	737	71.6145	753	74.8348	751	73.7663	749	74.137	602	60.4844	714	68.2014	782	73.3781
Cc000536.t1	460	42.3231	276	27.7371	306	30.5954	662	57.2835	691	66.2876	813	75.6586	471	44.8295	474	44.5893	379	35.9275	437	42.0497	387	35.403	401	36.0362
Cc000537.t1	0	0	16	0.653584	0	0	26	0.914481	106	4.13323	102	3.85832	0	0	0	0	45	1.73392	20	0.782242	0	0	0	0
Cc000537.t2	151	5.65283	84	3.43479	104	4.23095	209	7.35846	115	4.48871	137	5.1875	138	5.34431	151	5.77961	63	2.42995	101	3.95432	153	5.69495	131	4.78999
Cc000538.t1	45	16.8122	78	31.8301	75	30.45	79	27.7581	81	31.5523	52	19.65	68	26.2811	82	31.3226	94	36.1832	45	17.5827	69	25.6312	60	21.8946
Cc000539.t1	319	35.9719	260	32.0241	288	35.2923	249	26.4073	263	30.9216	196	22.3551	278	32.4295	263	30.3222	314	36.4813	252	29.719	246	27.5814	336	37.0072
Cc000539.t2	9	0.990716	9	1.08213	0	0	0	0	4	0.459094	30	3.34023	19	2.16363	0	0	2	0.226832	49	5.64111	55	6.01976	5	0.53759
Cc000540.t1	362	11.2704	319	10.8481	339	11.4695	406	11.888	330	10.7122	388	12.2183	378	12.1743	386	12.2871	409	13.1196	470	15.3034	506	15.6635	430	13.0759
Cc000541.t1	7	1.34149	5	1.04662	8	1.66607	8	1.44188	5	0.999064	23	4.45825	14	2.77549	11	2.15533	3	0.592349	6	1.20255	6	1.14327	4	0.748726
Cc000542.t1	3	0.603045	2	0.439127	0	0	4	0.756206	10	2.09586	16	3.25309	4	0.831786	6	1.23314	8	1.65686	6	1.26137	1	0.199866	4	0.785349
Cc000543.t1	725	62.9469	666	63.1601	570	53.7807	987	80.5945	728	65.9026	1058	92.9116	543	48.7708	623	55.3041	546	48.8424	508	46.1277	600	51.7961	615	52.1538
Cc000544.t1	363	53.4908	337	54.2418	324	51.8839	295	40.8833	296	45.4777	318	47.3966	284	43.2926	331	49.8692	320	48.5837	242	37.2949	316	46.2987	364	52.39
Cc000545.t1	10	0.440318	7	0.336664	7	0.33495	13	0.538346	7	0.321366	8	0.356291	8	0.364401	7	0.315135	3	0.136099	6	0.276299	9	0.394021	5	0.215036
Cc000546.t1	3	0.278096	9	0.911271	1	0.100737	2	0.174363	6	0.579908	3	0.281282	5	0.479476	4	0.37911	4	0.382033	6	0.581682	6	0.553011	1	0.0905415
Cc000547.t1	14	5.45068	21	8.93046	18	7.61571	9	3.29546	12	4.87122	22	8.6635	20	8.05519	16	6.36905	17	6.81929	5	2.03589	15	5.80662	11	4.18302
Cc000548.t1	0	0	0	0	3	0.119863	0	0	0	0	0	0	0	0	1	0.0375907	0	0	2	0.0769023	2	0.0731118	0	0
Cc000549.t1	50	2.93546	17	1.09015	32	2.0416	78	4.30677	48	2.9382	41	2.43465	24	1.45761	44	2.64114	41	2.48003	34	2.08759	19	1.10909	47	2.69512
Cc000549.t2	11	0.633729	11	0.692206	11	0.688682	33	1.78804	41	2.4628	40	2.33088	29	1.72835	18	1.06027	18	1.06844	22	1.32555	26	1.48934	20	1.12542
Cc000550.t1	0	0	9	0.837782	0	0	0	0	0	0	0	0	0	0	0	0	21	1.84393	0	0	0	0	0	0
Cc000550.t2	42	3.52255	0	0	16	1.45829	40	3.15514	40	3.49786	58	4.92021	27	2.34258	26	2.22953	0	0	30	2.63142	36	3.00206	44	3.60441
Cc000551.t1	564	58.762	412	46.8864	536	60.6873	347	34.0016	310	33.6755	243	25.6078	530	57.1238	587	62.53	515	55.2832	698	76.0562	965	99.9665	1088	110.719
Cc000552.t1	379	16.3761	407	19.2087	336	15.7771	386	15.686	397	17.8853	312	13.6356	303	13.5437	386	17.0527	348	15.4924	339	15.3191	387	16.6262	362	15.2776
Cc000553.t1	590	10.6346	789	15.5338	499	9.77427	852	14.4431	664	12.4788	566	10.3189	709	13.2202	939	17.3048	814	15.1168	706	13.3087	1043	18.6923	687	12.0948
Cc000553.t2	0	0	0	0	3	0.178112	0	0	0	0	0	0	0	0	0	0	0	0	0	0	0	0	0	0
Cc000553.t3	1096	29.375	1018	29.8021	935	27.2329	575	14.4939	832	23.2501	625	16.9432	768	21.2937	829	22.7172	1019	28.139	1107	31.0296	1246	33.2043	1100	28.7961
Cc000554.t1	25	5.9656	60	15.6386	59	15.2997	59	13.2409	80	19.9039	37	8.93026	52	12.8363	51	12.4428	50	12.2928	37	9.23374	46	10.9139	47	10.9544
Cc000555.t1	186	16.4189	236	22.755	206	19.7613	174	14.4455	189	17.3952	139	12.4107	199	18.1722	231	20.8486	231	21.0093	172	15.879	185	16.2373	181	15.6058
Cc000556.t1	8	1.29211	8	1.41134	23	4.03695	9	1.36711	19	3.19962	10	1.63365	9	1.50375	18	2.97246	9	1.49769	13	2.19591	23	3.69358	12	1.89307
Cc000557.t1	24	1.86488	27	2.29158	10	0.844412	13	0.950023	26	2.10643	12	0.943123	19	1.52727	25	1.98615	25	2.00146	12	0.975173	16	1.23614	12	0.910741
Cc000558.t1	170	12.5005	161	12.9311	161	12.8653	105	7.26138	142	10.8868	115	8.55311	138	10.4974	122	9.17213	155	11.743	125	9.61279	126	9.21209	152	10.9168
Cc000559.t1	145	7.28679	125	6.86136	126	6.88104	178	8.41279	165	8.64543	137	6.96365	136	7.07018	139	7.14193	119	6.16145	102	5.3608	142	7.09523	129	6.33188
Cc000560.t1	16	2.65376	15	2.71747	11	1.98266	12	1.87186	12	2.07519	19	3.18745	18	3.08842	8	1.35664	17	2.90508	10	1.73461	20	3.29823	21	3.402
Cc000561.t1	300	4.75612	446	7.72321	316	5.44419	243	3.62317	290	4.79362	256	4.10506	239	3.9197	367	5.94881	338	5.52098	370	6.13472	269	4.24027	176	2.72533
Cc000561.t2	154	2.26479	61	0.979873	106	1.69406	213	2.94604	161	2.4687	115	1.71062	269	4.09245	167	2.51106	177	2.68194	231	3.55289	298	4.35747	330	4.7402
Cc000562.t1	79	13.4034	70	12.9724	43	7.92818	62	9.89311	41	7.25284	41	7.03593	59	10.3554	59	10.2347	56	9.78916	63	11.1787	49	8.266	70	11.6001
Cc000563.t1	146	9.00011	126	8.48393	141	9.44559	191	11.0734	101	6.49158	140	8.72913	138	8.80029	164	10.3364	141	8.95533	131	8.44554	166	10.1745	181	10.898
Cc000564.t1	33	3.39989	35	3.93869	38	4.25452	35	3.39134	26	2.79293	35	3.64727	32	3.41055	36	3.79216	25	2.65375	50	5.38745	45	4.60971	40	4.02519
Cc000565.t1	18	4.24052	13	3.3452	11	2.81614	30	6.6469	32	7.86015	44	10.4845	26	6.33641	26	6.26256	13	3.15542	8	1.97105	14	3.27932	4	0.920409
Cc000566.t1	0	0	0	0	0	0	1	0.337723	1	0.374406	1	0.363209	1	0.371477	4	1.46859	0	0	4	1.50221	1	0.357041	0	0
Cc000567.t1	990	76.7649	439	37.1813	404	34.0427	2661	194.055	2307	186.513	2868	224.934	1501	120.401	1614	127.957	935	74.6977	826	66.9837	710	54.7388	759	57.4836
Cc000568.t1	122	6.85772	102	6.26257	68	4.15379	101	5.33941	85	4.98165	86	4.88952	91	5.29157	89	5.11496	96	5.5598	110	6.46658	106	5.92428	83	4.55693
Cc000569.t1	307	10.0132	231	8.22957	239	8.47122	379	11.6258	260	8.8418	284	9.36913	264	8.90759	241	8.03679	206	6.92258	291	9.9263	334	10.8315	290	9.23858
Cc000570.t1	66	12.3915	47	9.6385	45	9.18137	77	13.5963	47	9.20052	63	11.9638	45	8.74008	50	9.59803	61	11.7999	62	12.174	52	9.70717	63	11.553
Cc000571.t1	405	24.5568	328	21.7231	259	17.066	755	43.0541	462	29.2074	684	41.9489	516	32.366	545	33.7867	456	28.4871	516	32.7211	495	29.8422	464	27.4795
Cc000572.t1	0	0	0	0	0	0	1	0.0336416	0	0	0	0	0	0	27	0.987465	0	0	0	0	0	0	4	0.139753
Cc000572.t2	175	6.21178	220	8.52968	180	6.9433	244	8.14554	175	6.47666	210	7.53955	265	9.73078	184	6.67773	212	7.75322	255	9.46629	287	10.1291	231	8.00875
Cc000573.t1	0	0	3	0.150558	5	0.249652	2	0.0864235	3	0.143716	15	0.697091	3	0.142592	1	0.0469767	0	0	0	0	3	0.137051	3	0.134631
Cc000573.t2	53	2.5558	34	1.79086	20	1.04808	54	2.44904	39	1.96087	42	2.04856	42	2.09519	52	2.56381	40	1.98737	32	1.61385	43	2.06172	23	1.08331
Cc000574.t1	633	48.7763	563	47.3855	510	42.7061	554	40.1482	428	34.3861	460	35.8518	572	45.5957	549	43.2523	498	39.5368	575	46.3377	611	46.8118	572	43.0502
Cc000575.t1	58	1.77292	130	4.34046	108	3.58756	160	4.59973	122	3.88826	74	2.28792	142	4.49027	114	3.56285	130	4.09423	143	4.57149	135	4.10302	129	3.85145
Cc000575.t2	189	5.78683	115	3.846	111	3.69332	167	4.80892	119	3.79892	172	5.32667	143	4.52938	151	4.72703	108	3.40699	127	4.06672	183	5.57109	122	3.64849
Cc000576.t1	331	65.8205	529	114.9	356	76.9305	413	77.2387	290	60.1265	369	74.2177	403	82.9013	229	46.5587	338	69.2497	321	66.7574	451	89.1701	382	74.1944
Cc000577.t1	52	4.33178	41	3.7306	31	2.80634	165	12.927	103	8.94612	147	12.3859	108	9.30701	96	8.17649	95	8.1537	94	8.18941	99	8.19989	95	7.72967
Cc000578.t1	351	31.2076	328	31.8536	191	18.4545	804	67.2296	427	39.5836	530	47.6625	548	50.403	357	32.4529	494	45.253	413	38.4029	479	42.3446	502	43.5944
Cc000579.t1	1	0.348931	2	0.762258	0	0	1	0.328165	0	0	4	1.41172	2	0.721927	4	1.42703	0	0	0	0	0	0	0	0
Cc000580.t1	644	63.1816	247	26.4688	399	42.5395	175	16.1471	102	10.4337	100	9.92322	628	63.7364	615	61.6897	429	43.3641	605	62.0757	437	42.6281	755	72.3479
Cc000581.t1	890	98.2633	803	96.8387	1335	160.176	95	9.86453	190	21.872	127	14.1825	538	61.4479	361	40.7513	400	45.5019	689	79.5577	559	61.3653	631	68.0464
Cc000582.t1	164	18.1069	143	17.2452	133	15.9576	211	21.9096	151	17.3825	184	20.5479	289	33.0082	212	23.9315	180	20.4758	234	27.0196	197	21.626	188	20.2737
Cc000583.t1	2454	189.886	1860	157.204	2534	213.079	1362	99.1167	1071	86.4056	1047	81.9432	2605	208.521	2102	166.297	2074	165.346	2924	236.623	2083	160.257	2759	208.518
Cc000584.t1	479	41.491	286	27.0593	315	29.6513	315	25.6614	284	25.649	434	38.0238	690	61.8288	519	45.964	505	45.069	665	60.2423	432	37.2059	606	51.2702
Cc000584.t2	63	8.35184	66	9.55692	69	9.94045	21	2.61826	24	3.31732	28	3.75446	21	2.87995	28	3.79518	48	6.55618	34	4.71392	56	7.38141	34	4.40246
Cc000585.t1	12	0.588648	1	0.0535805	117	6.237	0	0	16	0.818331	100	4.96161	32	1.62386	59	2.9591	16	0.808654	0	0	0	0	21	1.00616
Cc000585.t2	140	6.67286	120	6.24737	87	4.50629	213	9.54807	130	6.46044	78	3.76034	146	7.19881	48	2.33915	145	7.12066	160	7.97564	153	7.25079	119	5.53995
Cc000586.t1	65	3.89019	52	3.39933	58	3.77225	87	4.89698	69	4.30567	95	5.75081	96	5.94363	66	4.03863	64	3.94644	68	4.25626	55	3.27288	46	2.68899
Cc000587.t1	0	0	0	0	0	0	1	0.190084	0	0	0	0	0	0	1	0.206646	0	0	2	0.422753	1	0.200958	0	0
Cc000588.t1	522	129.578	448	121.47	398	107.364	487	113.695	335	86.704	470	118.006	468	120.179	408	103.551	395	101.024	552	143.305	422	104.155	466	112.985
Cc000589.t1	473	41.7535	442	42.6173	259	24.8455	435	36.1138	326	30.0043	343	30.6249	535	48.855	432	38.9896	415	37.744	503	46.4367	384	33.7033	376	32.4186
Cc000590.t1	35	3.33643	24	2.49895	7	0.72515	62	5.5585	42	4.17444	59	5.68872	64	6.31128	49	4.77576	59	5.79474	43	4.28691	19	1.80085	44	4.09677
Cc000591.t1	794	53.0099	703	51.2653	630	45.708	698	43.8272	548	38.1462	639	43.1504	781	53.94	641	43.7549	679	46.7061	841	58.721	688	45.6704	690	44.9945
Cc000592.t1	93	7.18114	38	3.20499	37	3.10476	49	3.55843	41	3.30087	49	3.82697	93	7.42877	65	5.13164	90	7.16013	185	14.9398	174	13.3589	173	13.0476
Cc000593.t1	36220	4925.22	30346	4507.24	31994	4727.82	1651	211.143	2499	354.305	1080	148.542	10418	1465.5	8823	1226.66	10694	1498.25	9489	1349.46	7766	1049.99	16740	2223.35
Cc000594.t1	83	8.48038	86	9.59772	62	6.88406	235	22.5817	152	16.1926	243	25.1126	120	12.6836	138	14.4161	75	7.89526	105	11.2199	65	6.60329	96	9.58039
Cc000595.t1	32	3.60846	32	3.94143	15	1.83814	15	1.5908	16	1.88116	19	2.16707	20	2.33306	11	1.26823	17	1.9751	46	5.4249	69	7.73626	36	3.96505
Cc000596.t1	956	136.522	613	95.6178	714	110.805	1302	174.867	927	138.026	1341	193.697	968	143.003	907	132.43	795	116.972	1302	194.455	964	136.878	914	127.487
Cc000597.t1	8	1.88467	7	1.80126	1	0.256013	136	30.1326	88	21.6154	140	33.3597	57	13.8914	85	20.4738	40	9.709	75	18.4786	30	7.02712	23	5.29235
Cc000598.t1	64	10.2032	33	5.74651	38	6.5835	154	23.0903	120	19.9468	155	24.9941	89	14.6782	89	14.5071	72	11.8266	76	12.6716	57	9.0353	51	7.9415
Cc000599.t1	360	75.2273	162	36.976	144	32.7002	215	42.2535	139	30.2846	229	48.4012	205	44.3149	184	39.3118	190	40.9067	264	57.695	234	48.6181	219	44.6983
Cc000600.t1	147	8.30084	85	5.24271	48	2.94551	239	12.6927	168	9.89119	219	12.5083	156	9.11282	154	8.89115	124	7.2143	178	10.512	128	7.18661	124	6.83913
Cc000601.t1	134	17.7008	110	15.8713	135	19.3793	107	13.293	83	11.4314	137	18.3044	138	18.8578	107	14.4512	106	14.4265	190	26.2484	184	24.1666	139	17.934
Cc000602.t1	737	27.4791	747	30.4219	576	23.3385	861	30.1918	796	30.9444	716	27.002	799	30.818	896	34.1566	808	31.0394	725	28.2705	756	28.0263	768	27.9686
Cc000603.t1	524	72.3173	367	55.3235	370	55.4917	518	67.2346	321	46.1903	433	60.4432	436	62.2474	429	60.5342	484	68.8216	361	52.1051	517	70.9433	547	73.7349
Cc000604.t1	823	87.4715	689	79.9867	748	86.394	743	74.269	524	58.0674	671	72.1336	1009	110.938	883	95.9533	840	91.9844	1081	120.158	1251	132.201	1212	125.818
Cc000604.t2	0	0	0	0	0	0	0	0	0	0	0	0	0	0	0	0	0	0	0	0	10	1.11779	0	0
Cc000605.t1	468	57.6993	326	43.901	287	38.4523	353	40.9309	321	41.2633	400	49.8807	390	49.7408	353	44.4971	376	47.7618	280	36.1031	404	49.524	359	43.2308
Cc000606.t1	367	52.0082	328	50.7705	348	53.592	446	59.4418	422	62.3523	446	63.9276	420	61.5713	392	56.7968	429	62.637	428	63.4323	492	69.3235	460	63.6704
Cc000606.t2	37	8.9445	24	6.33721	36	9.45741	61	13.8687	32	8.06564	46	11.2476	51	12.754	55	13.5941	49	12.2045	35	8.8488	37	8.89336	49	11.5698
Cc000607.t1	230	86.8056	162	66.7832	164	67.2634	235	83.4141	138	54.3042	253	96.5803	202	78.8669	186	71.7737	186	72.3271	215	84.8633	201	75.4268	206	75.9384
Cc000608.t1	366	139.558	313	130.362	286	118.51	433	155.279	306	121.655	353	136.144	382	150.682	331	129.043	342	134.359	421	167.887	366	138.76	387	144.132
Cc000609.t1	102	14.2903	74	11.3242	29	4.41525	64	8.43284	57	8.32629	56	7.93557	86	12.4642	89	12.7487	59	8.51652	23	3.37001	68	9.47241	93	12.7262
Cc000609.t2	0	0	16	2.53488	32	5.04395	13	1.77338	23	3.47831	0	0	0	0	0	0	22	3.28773	45	6.82621	17	2.45168	0	0
Cc000610.t1	788	73.0465	750	75.9393	699	70.4151	714	62.2477	457	44.1696	633	59.3506	598	57.3453	583	55.2553	712	68.0019	671	65.0515	701	64.6102	714	64.6466
Cc000610.t2	70	7.52637	57	6.69413	11	1.28527	27	2.73025	61	6.83836	43	4.67632	41	4.56031	33	3.62772	19	2.10479	23	2.58629	31	3.31405	49	5.14586
Cc000611.t1	211	32.9291	125	21.3079	148	25.1001	223	32.7306	140	22.7803	224	35.3585	151	24.378	143	22.8174	150	24.1189	219	35.744	191	29.6374	175	26.6754
Cc000612.t1	477	36.8323	290	24.4591	328	27.5232	414	30.0651	268	21.5764	394	30.7719	499	39.8597	463	36.5531	408	32.4593	479	38.6819	436	33.4739	471	35.5227
Cc000613.t1	63	18.2044	78	24.6186	75	23.5512	56	15.2186	29	8.73712	71	20.7512	130	38.86	101	29.8394	100	29.7717	128	38.6819	112	32.1783	159	44.8753
Cc000614.t1	314	41.0383	184	26.2669	310	44.0288	251	30.8521	192	26.1635	179	23.6625	343	46.3743	270	36.0791	242	32.5869	344	47.0197	280	36.3854	309	39.4451
Cc000614.t2	24	5.19112	29	6.85141	20	4.70105	28	5.69586	0	0	44	9.62611	107	23.9418	76	16.8072	54	12.034	94	21.2637	142	30.5385	100	21.1263
Cc000615.t1	343	15.1752	283	13.676	240	11.5389	345	14.3552	263	12.1319	373	16.6915	367	16.7969	343	15.5155	369	16.8203	527	24.3844	473	20.8071	500	21.6065
Cc000616.t1	810	158.515	746	159.461	752	159.925	773	142.271	440	89.7783	746	147.663	767	155.275	616	123.253	684	137.914	777	159.025	962	187.184	792	151.385
Cc000617.t1	69	5.40696	74	6.33385	65	5.53519	68	5.01146	63	5.1473	48	3.80446	82	6.64724	81	6.48965	87	7.02411	79	6.4743	88	6.8564	77	5.89344
Cc000618.t1	202	27.2676	214	31.553	165	24.2044	214	27.1682	173	24.3487	163	22.2552	201	28.0682	169	23.3246	202	28.0941	188	26.5408	192	25.7695	202	26.6331
Cc000619.t1	187	12.9281	69	5.21043	73	5.48442	501	32.5748	381	27.4632	536	37.4805	372	26.6047	376	26.5774	221	15.7417	211	15.2558	95	6.53019	104	7.02263
Cc000620.t1	398	24.4125	275	18.4244	231	15.3977	577	33.2856	444	28.3953	536	33.2538	525	33.3128	403	25.2736	442	27.9331	472	30.2784	386	23.541	427	25.5818
Cc000621.t1	134	15.1566	96	11.8605	74	9.09589	100	10.6378	56	6.60421	43	4.91943	101	11.818	81	9.36733	72	8.39071	72	8.51711	64	7.1976	73	8.06484
Cc000621.t2	43	4.81948	52	6.36601	45	5.481	31	3.26772	29	3.38895	25	2.83413	27	3.13054	41	4.69838	50	5.77391	14	1.64105	44	4.90337	33	3.61261
Cc000622.t1	0	0	0	0	0	0	0	0	0	0	0	0	16	1.25966	14	1.08936	0	0	306	24.3553	174	13.1664	137	10.1837
Cc000622.t2	0	0	0	0	0	0	0	0	0	0	1	0.0794279	0	0	0	0	12	0.9709	0	0	0	0	0	0
Cc000623.t1	0	0	0	0	0	0	0	0	0	0	0	0	2	0.413645	0	0	3	0.617964	4	0.836365	0	0	7	1.36693
Cc000624.t1	342	24.4198	299	23.3195	217	16.838	335	22.4964	292	21.7387	294	21.233	364	26.8869	327	23.8724	346	25.4542	333	24.8669	367	26.0551	343	23.9213
Cc000625.t1	17	4.13667	15	3.98681	21	5.55312	39	8.92522	9	2.28339	24	5.90693	35	8.81036	13	3.23429	14	3.50993	25	6.36215	19	4.59691	13	3.08973
Cc000625.t2	73	8.18191	76	9.30417	58	7.0644	82	8.64366	104	12.1535	84	9.52268	68	7.88432	78	8.93839	89	10.2776	68	7.97081	87	9.69529	83	9.08625
Cc000626.t1	572	28.3218	434	23.4718	310	16.6802	411	19.139	345	17.8106	457	22.887	497	25.4569	401	20.3003	458	23.3646	540	27.9628	554	27.2737	519	25.0996
Cc000627.t1	511	9.43125	649	13.0835	410	8.22332	539	9.35597	503	9.67945	431	8.04588	588	11.2266	633	11.945	641	12.1892	599	11.5621	755	13.8549	553	9.96892
Cc000628.t1	2	1.07208	1	0.585503	3	1.74757	11	5.54551	2	1.11779	4	2.16873	0	0	1	0.548062	4	2.20915	2	1.12121	4	2.1319	9	4.71209
Cc000629.t1	0	0	0	0	0	0	17	1.25553	25	2.04691	44	3.49483	12	0.974832	30	2.40868	16	1.29453	16	1.31403	6	0.468475	15	1.15051
Cc000629.t2	3	0.243334	1	0.0885958	3	0.264434	23	1.75453	6	0.507419	16	1.31265	0	0	0	0	0	0	0	0	4	0.32259	0	0
Cc000630.t1	73	14.7543	49	10.8174	53	11.6409	115	21.8597	84	17.7014	113	23.1005	98	20.4901	69	14.2586	68	14.1603	58	12.2598	60	12.0575	61	12.042
Cc000631.t1	243	20.9505	168	15.8209	181	16.9583	218	17.6765	190	17.0796	245	21.365	266	23.7243	196	17.2774	195	17.3217	297	26.7798	243	20.8307	295	24.8419
Cc000632.t1	405	38.8073	318	33.2826	398	41.4436	241	21.7184	222	22.1792	295	28.591	262	25.9707	269	26.3538	323	31.8881	404	40.4857	426	40.5862	283	26.4862
Cc000632.t2	36	5.66605	39	6.70463	49	8.38088	32	4.73674	30	4.92305	42	6.68614	39	6.34989	37	5.95405	44	7.13508	54	8.8886	30	4.69471	40	6.14911
Cc000633.t1	0	0	0	0	0	0	0	0	1	0.500829	5	2.42926	0	0	0	0	1	0.494907	0	0	0	0	9	4.22253
Cc000633.t2	155	14.0859	130	12.9041	101	9.97443	104	8.88867	83	7.86437	107	9.83521	112	10.5291	126	11.7072	120	11.2357	158	15.0166	126	11.385	168	14.912
Cc000633.t3	6	0.742209	17	2.29697	18	2.41971	18	2.09411	14	1.80567	5	0.625594	24	3.07121	25	3.16189	16	2.03921	15	1.94056	22	2.70587	7	0.84576
Cc000634.t1	50	16.3658	45	16.0884	44	15.6508	46	14.1605	50	17.0637	34	11.2563	39	13.2055	45	15.0596	57	19.2225	29	9.92721	47	15.2959	40	12.788
Cc000635.t1	44	20.8643	49	25.3793	26	13.398	28	12.4871	35	17.3043	24	11.5109	32	15.6973	35	16.9688	48	23.451	26	12.894	40	18.8591	39	18.063
Cc000636.t1	0	0	0	0	0	0	7	1.55094	7	1.71941	12	2.8594	1	0.243708	3	0.722604	5	1.21362	20	4.92763	0	0	8	1.84082
Cc000637.t1	0	0	0	0	0	0	6	1.05946	7	1.37029	5	0.949506	4	0.776896	3	0.575882	3	0.580322	6	1.17813	4	0.746706	1	0.183381
Cc000638.t1	40	18.2651	31	15.4616	20	9.92445	45	19.3253	31	14.759	45	20.7836	38	17.9501	42	19.6084	47	22.1119	30	14.3266	57	25.8789	46	20.516
Cc000639.t1	35	9.88195	26	8.01826	27	8.28426	27	7.16952	20	5.88761	26	7.42499	22	6.4257	20	5.77347	25	7.27248	21	6.20091	31	8.70254	24	6.61851
Cc000640.t1	8	0.70788	5	0.48325	6	0.576947	14	1.16506	7	0.645806	17	1.52148	9	0.823826	5	0.452348	14	1.27634	7	0.647783	11	0.96777	16	1.38282
Cc000641.t1	2	0.697863	0	0	0	0	1	0.328165	2	0.72762	2	0.705859	2	0.721927	0	0	1	0.359508	2	0.729847	0	0	1	0.340812
Cc000642.t1	15	1.36315	0	0	9	0.888811	31	2.64951	21	1.98978	13	1.19493	23	2.16223	8	0.743317	0	0	17	1.6157	0	0	20	1.77524
Cc000642.t2	27	2.35529	30	2.85847	38	3.60229	29	2.37919	44	4.00191	43	3.79399	46	4.15108	52	4.63784	54	4.85335	44	4.01416	40	3.46936	32	2.72649
Cc000643.t1	347	138.004	246	106.864	298	128.794	573	214.323	372	154.255	605	243.37	398	163.746	387	157.364	347	142.187	490	203.808	323	127.725	346	134.404
Cc000643.t2	75	25.4496	69	25.5741	54	19.9126	140	44.6786	83	29.3651	175	60.0628	84	29.4864	66	22.8979	103	36.0101	103	36.5526	52	17.5442	62	20.5488
Cc000644.t1	90	9.37692	78	8.87655	39	4.41568	172	16.8538	108	11.7321	166	17.4934	104	11.2092	78	8.30892	95	10.1979	58	6.31986	89	9.21971	65	6.61463
Cc000645.t1	4	0.363506	0	0	7	0.691297	3	0.256404	2	0.189503	5	0.459589	5	0.470051	6	0.557488	7	0.655417	2	0.190083	7	0.632498	4	0.355047
Cc000646.t1	11	1.99438	21	4.15879	21	4.13762	11	1.87569	20	3.78077	11	2.01724	18	3.37607	22	4.07822	19	3.54926	24	4.55081	21	3.78569	21	3.71886
Cc000647.t1	2	0.294715	4	0.64382	2	0.320271	2	0.277175	2	0.307282	1	0.149046	2	0.304878	2	0.301325	1	0.151824	1	0.154111	1	0.146515	0	0
Cc000648.t1	3	1.04679	6	2.28677	4	1.51675	2	0.656329	4	1.45524	4	1.41172	4	1.44385	9	3.21081	3	1.07852	3	1.09477	6	2.08162	3	1.02244
Cc000648.t2	11	4.47092	6	2.66372	5	2.20846	12	4.58709	8	3.39023	3	1.23331	9	3.78417	9	3.74007	8	3.35014	17	7.22628	21	8.4866	8	3.17592
Cc000649.t1	126	50.1111	106	46.047	135	58.3461	133	49.7469	97	40.2225	114	45.8581	139	57.1875	133	54.0813	144	59.0056	168	69.8769	199	78.6911	168	65.26
Cc000650.t1	33	2.74901	55	5.00447	31	2.80634	47	3.68224	25	2.17139	29	2.44348	53	4.56733	44	3.74756	56	4.80639	63	5.48864	49	4.05853	51	4.14961
Cc000651.t1	8	3.14781	10	4.29784	9	3.84836	3	1.11017	4	1.64102	3	1.19395	9	3.6634	8	3.2184	1	0.405402	9	3.70358	8	3.12981	3	1.15296
Cc000652.t1	562	17.2074	625	20.9022	471	15.6717	1056	30.4085	786	25.092	891	27.5934	995	31.5156	895	28.0178	990	31.2307	680	21.7746	843	25.6635	704	21.0536
Cc000653.t1	224	21.6319	126	13.2908	131	13.7478	294	26.7022	217	21.8495	234	22.8566	240	23.9763	206	20.3398	130	12.9348	180	18.1795	164	15.7471	203	19.1477
Cc000654.t1	162	14.3346	165	15.9472	121	11.6351	143	11.9003	121	11.1632	116	10.3819	146	13.3643	111	10.0421	153	13.9486	136	12.5855	182	16.0122	184	15.9024
Cc000654.t2	3	0.917026	8	2.67105	3	0.996546	4	1.14993	2	0.637419	1	0.309178	5	1.58108	4	1.25012	15	4.72411	3	0.959055	3	0.911783	4	1.19425
Cc000655.t1	350	21.4683	204	13.6676	183	12.1982	546	31.4973	403	25.7732	501	31.0824	335	21.2567	358	22.4514	267	16.8736	411	26.3653	334	20.3697	288	17.2542
Cc000656.t1	51	2.6909	43	2.47815	36	2.06417	56	2.77887	40	2.20051	32	1.70776	35	1.91038	48	2.58942	36	1.95703	27	1.48989	29	1.52137	23	1.18531
Cc000657.t1	3	0.866877	3	0.946868	5	1.57008	6	1.63057	7	2.10896	4	1.16908	4	1.19569	3	0.886319	3	0.893152	8	2.41762	4	1.14923	3	0.846704
Cc000658.t1	18	1.29274	9	0.706014	9	0.702419	337	22.7625	207	15.5004	323	23.4633	97	7.20666	146	10.7207	42	3.10782	37	2.77909	34	2.42788	41	2.87605
Cc000659.t1	92	1.16534	141	1.95081	131	1.80322	449	5.34886	299	3.94883	163	2.08833	257	3.36759	295	3.82048	271	3.53672	193	2.55671	247	3.11078	99	1.22482
Cc000659.t2	316	5.12848	336	5.95625	267	4.70899	458	6.99067	381	6.44705	557	9.14334	427	7.16891	408	6.77009	340	5.68524	426	7.23057	357	5.76076	327	5.18351
Cc000660.t1	756	52.9583	814	62.2829	594	45.2183	506	33.3361	371	27.097	357	25.2946	641	46.4508	588	42.1136	614	44.3148	365	26.7403	476	33.1534	600	41.0523
Cc000661.t1	237	19.1394	221	19.4942	194	17.0254	126	9.5698	131	11.0303	159	12.9875	191	15.9565	166	13.7063	224	18.6379	182	15.3714	225	18.0664	213	16.801
Cc000661.t2	84	6.68147	23	1.99826	34	2.93892	78	5.83498	34	2.81972	32	2.57449	54	4.44335	45	3.65964	32	2.62247	55	4.57528	68	5.37789	75	5.82678
Cc000662.t1	72	11.0043	58	9.68257	78	12.9551	85	12.218	70	11.1548	64	9.8937	102	16.127	101	15.7828	112	17.6367	85	13.5866	68	10.3335	73	10.8975
Cc000663.t1	27	10.6238	23	9.88503	13	5.55875	23	8.51134	15	6.15381	21	8.35768	30	12.2113	15	6.03451	22	8.91885	22	9.05321	16	6.25962	27	10.3766
Cc000664.t1	10	4.15581	14	6.35501	13	5.87103	12	4.69017	7	3.03311	7	2.9424	6	2.57947	11	4.67392	7	2.99724	7	3.04239	10	4.13205	9	3.6532
Cc000664.t2	0	0	0	0	0	0	0	0	0	0	0	0	0	0	0	0	0	0	1	0.449789	0	0	0	0
Cc000665.t1	205	15.7964	197	16.5807	205	17.1662	255	18.4798	220	17.6751	281	21.9008	220	17.5368	213	16.781	232	18.4188	215	17.3263	221	16.9319	206	15.5041
Cc000666.t1	22	9.46172	46	21.6091	19	8.88007	20	8.08964	18	8.07151	18	7.83011	32	14.2371	21	9.2342	19	8.41917	33	14.843	21	8.98	17	7.1412
Cc000667.t1	16	6.50316	10	4.43953	14	6.18369	13	4.96935	9	3.81401	6	2.46663	21	8.82973	19	7.8957	17	7.11904	24	10.2018	9	3.63711	12	4.76387
Cc000668.t1	30	4.90974	22	3.93271	19	3.37914	43	6.61847	26	4.43655	30	4.966	24	4.06324	14	2.3426	23	3.87823	21	3.59433	19	3.09172	19	3.03715
Cc000668.t2	11	1.20728	4	0.479522	8	0.95416	20	2.06442	23	2.63195	18	1.99819	14	1.58953	34	3.81529	13	1.47003	12	1.3774	16	1.74601	19	2.03678
Cc000669.t1	674	71.43	436	50.4707	362	41.6912	562	56.0156	421	46.5197	610	65.3881	770	84.4179	604	65.447	438	47.8258	398	44.1129	365	38.4612	417	43.1649
Cc000670.t1	261	27.82	199	23.1687	136	15.7533	304	30.4749	260	28.8951	496	53.4744	324	35.726	281	30.6235	215	23.6115	172	19.1737	175	18.5466	170	17.6986
Cc000671.t1	166	19.6788	157	20.3293	122	15.7169	123	13.7135	131	16.1919	98	11.7507	136	16.6784	182	22.0595	142	17.3439	184	22.8124	137	16.1481	158	18.2946
Cc000672.t1	315	17.0334	200	11.8128	167	9.81345	605	30.7678	416	23.454	699	38.231	358	20.0261	455	25.1556	310	17.2711	295	16.683	312	16.7747	249	13.1511
Cc000673.t1	63	5.79643	38	3.81888	52	5.19922	78	6.74942	46	4.41278	67	6.23509	65	6.18667	56	5.26794	59	5.59294	82	7.89033	71	6.49513	65	5.84128
Cc000674.t1	398	14.1682	367	14.2701	406	15.7062	496	16.606	347	12.8794	436	15.6987	564	20.7698	491	17.8708	493	18.082	554	20.6254	537	19.007	452	15.716
Cc000675.t1	1	0.113456	2	0.247851	0	0	5	0.533519	1	0.118294	12	1.37708	3	0.352106	2	0.232002	0	0	0	0	1	0.112808	0	0
Cc000676.t1	285	50.1963	240	46.1711	223	42.6822	325	53.8346	263	48.2966	294	52.3748	210	38.2621	260	46.8201	255	46.2738	240	44.2079	275	48.1581	258	44.3834
Cc000677.t1	68	29.5894	87	41.3503	79	37.3568	108	44.198	70	31.7585	101	44.4525	73	32.8604	91	40.4856	78	34.9695	87	39.592	87	37.6406	61	25.9258
Cc000678.t1	18	9.64871	41	24.0056	19	11.0679	22	11.091	15	8.38345	21	11.3858	17	9.42691	22	12.0574	22	12.1503	16	8.96971	25	13.3244	28	14.6598
Cc000679.t1	318	21.5023	160	11.8171	153	11.2426	217	13.7997	220	15.5101	224	15.3199	248	17.3474	266	18.3896	170	11.8434	236	16.6891	259	17.4128	235	15.5203
Cc000680.t1	181	66.946	179	72.3154	151	60.6929	123	42.7861	174	67.1011	208	77.8139	181	69.2545	191	72.2291	186	70.8805	169	65.3724	216	79.4345	150	54.1891
Cc000681.t1	31	16.8616	37	21.9822	29	17.1416	39	19.9505	47	26.6544	37	20.3557	34	19.1311	42	23.3571	37	20.7351	31	17.6344	44	23.7958	38	20.1881
Cc000682.t1	62	29.0276	95	48.5819	51	25.948	47	20.6951	56	27.3364	64	30.3073	52	25.1852	65	31.1146	47	22.6717	54	26.4408	86	40.0338	38	17.3771
Cc000683.t1	75	25.2182	99	36.3597	84	30.6936	83	26.2472	106	37.1615	84	28.5681	107	37.2186	110	37.8163	122	42.265	105	36.9236	91	30.4232	73	23.9746
Cc000684.t1	842	131.961	778	133.182	753	128.246	684	100.819	551	90.0368	592	93.8434	701	113.652	646	103.514	640	103.343	845	138.501	832	129.648	825	126.288
Cc000685.t1	606	58.8293	554	58.7439	423	44.6248	344	31.4073	304	30.7701	339	33.2866	422	42.3796	429	42.5805	440	44.009	496	50.3575	562	54.2459	519	49.2111
Cc000685.t2	53	5.46044	30	3.37602	62	6.94158	99	9.59265	45	4.83391	58	6.04404	38	4.05003	48	5.05621	96	10.1904	53	5.71069	71	7.2731	65	6.54093
Cc000686.t1	154	42.1923	130	38.9034	82	24.4141	142	36.5891	108	30.8511	147	40.7359	152	43.0803	111	31.0934	133	37.5432	132	37.8223	119	32.4167	139	37.1965
Cc000687.t1	355	21.4898	212	14.0176	313	20.5904	145	8.25514	110	6.94276	117	7.16372	172	10.771	182	11.2644	129	8.04567	193	12.2187	225	13.5424	203	12.0026
Cc000688.t1	55	6.54106	24	3.11766	32	4.13572	59	6.59917	31	3.84399	61	7.33776	55	6.76662	55	6.68776	46	5.63652	54	6.71647	45	5.32118	62	7.20198
Cc000689.t1	290	18.1799	212	14.5165	192	13.0801	446	26.2954	300	19.6087	358	22.7	275	17.8341	307	19.6773	268	17.31	225	14.7516	302	18.8239	260	15.92
Cc000690.t1	133	5.96271	85	4.16239	61	2.97192	445	18.7631	447	20.8946	469	21.2673	381	17.6702	396	18.1518	194	8.96111	184	8.62723	150	6.68641	99	4.33513
Cc000691.t1	296	24.3291	268	24.0603	204	18.2213	301	23.2676	238	20.396	304	25.2729	330	28.0589	310	26.0512	283	23.9656	430	36.9627	320	26.1513	307	24.646
Cc000692.t1	31	1.4138	9	0.448332	18	0.892099	33	1.41544	34	1.61673	17	0.784192	20	0.943579	20	0.932583	13	0.610853	20	0.95393	15	0.680183	21	0.935446
Cc000693.t1	471	116.918	285	77.2746	204	55.0307	1138	265.677	712	184.278	1269	318.617	528	135.587	504	127.915	384	98.2107	448	116.305	422	104.155	393	95.2855
Cc000694.t1	419	108.374	334	94.3601	304	85.4474	1008	245.201	628	169.357	932	243.823	494	132.178	504	133.282	447	119.12	485	131.194	416	106.983	409	103.326
Cc000695.t1	0	0	0	0	0	0	1	0.140832	2	0.312258	6	0.908758	14	2.1687	16	2.44964	13	2.00567	11	1.72267	3	0.446663	6	0.877556
Cc000696.t1	0	0	0	0	0	0	0	0	0	0	0	0	0	0	0	0	0	0	1	0.150513	5	0.715472	1	0.140568
Cc000697.t1	773	72.1989	648	66.1086	668	67.802	825	72.4697	604	58.8196	797	75.2935	889	85.8966	784	74.8686	756	72.7513	996	97.2908	883	82.0014	912	83.1994
Cc000698.t1	279	11.5687	174	7.88066	184	8.29114	648	25.2702	347	15.0019	488	20.4668	326	13.9837	300	12.7185	286	12.2184	320	13.8769	293	12.0798	242	9.80101
Cc000698.t2	0	0	0	0	0	0	10	0.371243	17	0.699665	0	0	13	0.530852	11	0.443948	0	0	0	0	12	0.470974	7	0.269885
Cc000699.t1	6	0.754831	0	0	1	0.136714	4	0.473272	5	0.655848	22	2.79943	9	1.17129	30	3.8588	16	2.07389	10	1.31571	1	0.125086	9	1.1059
Cc000700.t1	343	7.12722	412	9.35094	281	6.34523	795	15.5362	463	10.0309	473	9.94112	631	13.5637	574	12.1947	589	12.6098	550	11.9523	427	8.82193	371	7.52964
Cc000700.t2	389	15.8282	275	12.2221	244	10.7891	427	16.3404	359	15.2304	483	19.8782	216	9.092	284	11.815	270	11.3192	336	14.2983	323	13.0676	330	13.1151
Cc000700.t3	14	0.593144	0	0	0	0	0	0	64	2.82713	29	1.24273	0	0	0	0	6	0.261909	0	0	31	1.30588	23	0.951775
Cc000701.t1	266	49.4396	173	35.1213	185	37.3663	273	47.7208	190	36.8198	227	42.6743	200	38.4544	159	30.215	181	34.6609	191	37.1268	206	38.0689	202	36.6707
Cc000702.t1	236	13.5331	217	13.5918	176	10.9677	226	12.1884	219	13.0938	196	11.3682	245	14.5337	233	13.6608	238	14.0615	307	18.4114	256	14.5961	255	14.2824
Cc000703.t1	23	3.47222	5	0.824483	15	2.46086	1	0.141981	9	1.41663	4	0.610784	7	1.0932	12	1.85222	20	3.11084	8	1.26308	8	1.20082	9	1.32708
Cc000704.t1	0	0	2	0.116931	0	0	0	0	0	0	0	0	0	0	0	0	0	0	0	0	0	0	0	0
Cc000704.t2	1	0.0526877	0	0	0	0	194	9.61308	98	5.38356	133	7.08775	43	2.34369	56	3.01668	41	2.22567	57	3.14084	26	1.36205	35	1.80116
Cc000705.t1	34	3.77642	9	1.09188	6	0.724216	115	12.013	85	9.84363	89	9.99861	104	11.9497	74	8.40361	72	8.23953	224	26.0202	186	20.5411	161	17.4663
Cc000706.t1	40	10.959	39	11.671	34	10.1229	45	11.5952	39	11.1407	45	12.4702	39	11.0535	36	10.0843	45	12.7026	91	26.0745	55	14.9825	51	13.6476
Cc000707.t1	58	3.03857	33	1.88837	18	1.02478	77	3.79388	65	3.5505	85	4.5041	63	3.41433	62	3.32097	51	2.75283	89	4.87633	88	4.58388	95	4.86115
Cc000708.t1	244	18.2318	167	13.6298	170	13.804	347	24.385	242	18.8534	290	21.9173	187	14.4546	227	17.342	199	15.3201	267	20.8648	253	18.7962	231	16.8588
Cc000709.t1	0	0	0	0	0	0	0	0	0	0	0	0	0	0	0	0	0	0	0	0	0	0	0	0
Cc000709.t2	1	0.282341	7	2.15876	1	0.306824	2	0.531076	2	0.588761	6	1.71346	5	1.46039	4	1.15469	7	2.0363	2	0.590563	3	0.842181	6	1.65463
Cc000710.t1	0	0	0	0	0	0	0	0	0	0	1	0.467632	0	0	0	0	0	0	0	0	0	0	0	0
Cc000711.t1	40	3.40108	36	3.34342	35	3.234	95	7.59682	71	6.29433	90	7.74011	63	5.54141	89	7.73712	60	5.25625	90	8.00315	44	3.7198	56	4.65071
Cc000712.t1	2894	142.91	2647	142.774	2455	131.744	2900	134.683	2261	116.412	2466	123.17	2685	137.161	2523	127.384	2532	128.824	2623	135.464	2553	125.35	2924	141.031
Cc000713.t1	48	5.11632	12	1.39711	34	3.93832	123	12.3303	53	5.89016	90	9.70302	38	4.19009	33	3.59636	42	4.61247	29	3.23278	40	4.23922	33	3.43562
Cc000714.t1	226	35.8755	241	41.7868	174	30.0161	247	36.8756	257	42.5361	187	30.0248	249	40.8896	243	39.4393	258	42.1966	188	31.2111	212	33.4607	187	28.9939
Cc000715.t1	0	0	0	0	0	0	0	0	0	0	0	0	0	0	0	0	0	0	0	0	0	0	0	0
Cc000716.t1	84	36.9867	102	49.0568	74	35.409	107	44.31	85	39.023	105	46.7632	66	30.0631	86	38.7166	62	28.1272	93	42.8264	95	41.5911	100	43.0072
Cc000717.t1	369	23.6536	354	24.7859	246	17.1364	206	12.4191	215	14.3695	198	12.8376	284	18.8327	236	15.4673	277	18.2944	347	23.2628	320	20.3953	282	17.6561
Cc000718.t1	71	7.7237	27	3.20821	39	4.61049	210	21.4851	103	11.6826	158	17.3849	91	10.2408	83	9.23162	65	7.28532	59	6.71244	34	3.67753	44	4.67514
Cc000719.t1	127	3.81585	111	3.64286	90	2.93864	259	7.31879	154	4.8244	244	7.41525	177	5.50154	171	5.25311	140	4.33395	157	4.93343	147	4.39152	141	4.13791
Cc000720.t1	589	54.3271	436	43.9258	425	42.5996	593	51.4408	503	48.3731	562	52.4307	552	52.6701	536	50.5474	502	47.706	610	58.8428	560	51.357	575	51.8017
Cc000721.t1	2663	193.508	2542	201.76	4358	344.136	1529	104.493	972	73.6426	1554	114.216	2682	201.609	2791	207.358	2669	199.823	8556	650.22	6872	496.502	7384	524.076
Cc000722.t1	2	0.125379	2	0.136948	6	0.408753	0	0	2	0.130725	0	0	0	0	0	0	5	0.322948	9	0.590063	3	0.186993	4	0.244922
Cc000723.t1	46	11.5741	40	10.9931	39	10.6637	72	17.0378	51	13.3793	47	11.9612	40	10.4115	55	14.1489	40	10.3695	53	13.9465	63	15.7608	73	17.9401
Cc000724.t1	1232	584.201	1341	694.564	1060	546.226	1496	667.167	946	467.71	700	335.736	815	399.79	912	442.159	1447	706.949	809	401.2	1515	714.289	1581	732.247
Cc000725.t1	791	49.8407	616	42.3956	590	40.3994	851	50.43	840	55.1851	772	49.2009	582	37.9362	704	45.3537	586	38.0429	760	50.0822	670	41.9752	562	34.5875
Cc000726.t1	23	1.22933	12	0.700573	7	0.406587	33	1.65884	21	1.17029	34	1.83809	15	0.829382	22	1.20225	22	1.21152	26	1.45337	17	0.903438	20	1.04411
Cc000727.t1	204	21.8704	162	18.9703	180	20.9708	224	22.5853	149	16.6551	195	21.1451	199	22.0701	167	18.3053	193	21.3183	229	25.6758	182	19.4003	195	20.4191
Cc000728.t1	221	14.5188	184	13.2035	174	12.4223	228	14.0872	175	11.987	229	15.2167	213	14.4757	215	14.4414	207	14.0112	192	13.1917	203	13.26	193	12.3842
Cc000729.t1	94	7.06657	57	4.68045	43	3.51289	347	24.5336	152	11.914	343	26.0809	243	18.8978	160	12.298	142	10.9986	133	10.4567	64	4.78377	79	5.80073
Cc000730.t1	982	67.1367	454	33.9029	368	27.3408	1630	104.806	939	66.9343	1352	93.4918	866	61.2477	862	60.2544	666	46.9128	779	55.699	712	48.3992	734	49.0139
Cc000731.t1	360	154.828	256	120.26	230	107.496	857	346.641	563	252.459	900	391.506	446	198.429	431	189.521	365	161.737	339	152.479	267	114.174	316	132.742
Cc000732.t1	106	7.64248	106	8.34769	93	7.28663	125	8.47599	110	8.26905	106	7.73005	114	8.5027	99	7.29787	108	8.0227	138	10.4057	126	9.03252	143	10.0702
Cc000733.t1	243	29.4681	166	21.988	214	28.2017	153	17.4498	102	12.8968	82	10.0579	251	31.4879	241	29.881	211	26.3631	461	58.4667	414	49.9179	381	45.128
Cc000734.t1	0	0	0	0	0	0	0	0	0	0	0	0	0	0	0	0	0	0	0	0	0	0	0	0
Cc000735.t1	2	0.226912	0	0	0	0	0	0	0	0	0	0	0	0	0	0	0	0	0	0	0	0	0	0
Cc000736.t1	0	0	1	0.469764	3	1.40212	2	0.808964	3	1.34525	3	1.30502	5	2.22454	1	0.439724	1	0.443114	6	2.69874	3	1.28286	2	0.840141
Cc000737.t1	21	5.97478	41	12.7414	63	19.4786	24	6.42193	25	7.41613	30	8.6332	30	8.82973	27	7.85415	27	7.9147	35	10.4144	20	5.65773	21	5.83575
Cc000738.t1	179	19.7631	127	15.3157	104	12.4781	289	30.0089	201	23.1383	256	28.5884	168	19.1882	150	16.9327	116	13.1955	192	22.1699	143	15.6981	163	17.5777
Cc000739.t1	42	10.0873	61	16.0025	68	17.748	38	8.58343	36	9.01493	28	6.80192	66	16.3981	48	11.7869	67	16.5794	45	11.3031	41	9.79081	43	10.0871
Cc000740.t1	3	0.356785	0	0	2	0.258482	1	0.11185	3	0.371999	1	0.120291	0	0	0	0	0	0	0	0	1	0.118248	0	0
Cc000741.t1	5	0.644368	3	0.422296	0	0	4	0.484815	5	0.671844	6	0.782102	35	4.66612	12	1.58117	15	1.9917	21	2.83038	8	1.02509	11	1.38462
Cc000742.t1	77	22.425	80	25.4486	37	11.7101	59	16.1602	27	8.19862	41	12.0774	57	17.1728	64	19.057	85	25.5052	123	37.4635	338	97.8743	241	68.5542
Cc000743.t1	1	0.204347	0	0	0	0	3	0.576555	1	0.21306	0	0	0	0	1	0.20893	2	0.421081	0	0	2	0.406356	2	0.399183
Cc000744.t1	4	0.608835	3	0.498762	1	0.165407	1	0.14315	1	0.158699	5	0.769764	2	0.314915	0	0	0	0	4	0.636739	10	1.51338	1	0.148667
Cc000745.t1	20	1.92639	18	1.89374	32	3.3495	23	2.0835	15	1.5064	17	1.6562	19	1.89318	18	1.77264	28	2.77869	30	3.02202	18	1.72384	19	1.78749
Cc000746.t1	7	2.51366	9	3.53007	4	1.56093	5	1.68861	2	0.748813	5	1.81605	2	0.742954	8	2.93719	8	2.95983	6	2.25331	5	1.78521	8	2.80591
Cc000747.t1	4	0.90765	4	0.991403	5	1.23294	15	3.20112	6	1.41953	5	1.14756	4	0.938948	2	0.464003	5	1.16895	3	0.711936	7	1.57931	4	0.886529
Cc000748.t1	11	4.06854	19	7.67594	20	8.0388	16	5.56567	15	5.78458	13	4.86337	19	7.26981	13	4.91611	14	5.33509	9	3.48137	23	8.45831	12	4.33513
Cc000749.t1	12	5.10162	16	7.42983	7	3.234	20	7.99666	11	4.87589	9	3.87006	23	10.1153	15	6.52004	14	6.13229	16	7.11391	19	8.03138	11	4.56766
Cc000750.t1	0	0	1	0.60298	1	0.599911	1	0.519186	2	1.15116	0	0	1	0.571077	1	0.564422	0	0	2	1.15468	1	0.548884	3	1.61758
Cc000751.t1	4	0.845411	3	0.692566	4	0.91872	91	18.0884	61	13.4423	146	31.2111	13	2.84233	28	6.0506	19	4.13742	20	4.42079	12	2.52173	10	2.06435
Cc000752.t1	0	0	0	0	0	0	0	0	0	0	0	0	0	0	0	0	0	0	0	0	0	0	0	0
Cc000752.t2	125	11.3875	85	8.45806	74	7.326	157	13.4515	144	13.6778	185	17.0467	164	15.4556	240	22.3544	164	15.3933	159	15.1488	152	13.7681	150	13.3471
Cc000752.t3	0	0	0	0	0	0	0	0	0	0	0	0	0	0	0	0	0	0	0	0	0	0	1	0.286715
Cc000753.t1	649	31.3783	427	22.5499	401	21.069	774	35.1947	514	25.9109	666	32.5692	515	25.7582	549	27.1387	398	19.826	459	23.2091	601	28.8914	600	28.3342
Cc000754.t1	78	3.24153	39	1.77032	42	1.8968	97	3.79122	54	2.33983	85	3.57292	87	3.74023	89	3.78163	39	1.66989	52	2.26006	53	2.18999	48	1.94837
Cc000754.t2	0	0	9	0.405348	0	0	0	0	0	0	0	0	6	0.255934	0	0	8	0.339869	0	0	0	0	9	0.362469
Cc000755.t1	166	25.6895	58	9.80411	46	7.73608	214	31.1468	160	25.8168	365	57.1333	238	38.1021	215	34.0188	199	31.7299	176	28.4854	78	12.002	120	18.1386
Cc000756.t1	219	35.6832	160	28.4756	149	26.3828	288	44.1331	226	38.394	313	51.5837	226	38.0936	197	32.8185	251	42.1368	167	28.4576	176	28.513	183	29.1236
Cc000757.t1	273	22.29	226	20.1553	177	15.7049	223	17.124	182	15.4936	141	11.6443	199	16.8083	165	13.7741	194	16.3199	179	15.2849	208	16.8858	210	16.7472
Cc000758.t1	46	3.75583	39	3.47812	30	2.66185	20	1.53578	19	1.61747	18	1.48651	36	3.0407	20	1.66959	18	1.51422	25	2.13476	38	3.0849	32	2.55195
Cc000759.t1	382	48.889	243	33.9693	235	32.6837	309	37.1928	269	35.8951	330	42.7179	289	38.2621	256	33.4981	244	32.1741	285	38.1465	286	36.3935	338	42.2512
Cc000760.t1	91	34.3448	83	34.2161	47	19.2767	106	37.6251	84	33.0547	106	40.4645	80	31.2344	87	33.5716	77	29.9418	100	39.4713	84	31.5216	102	37.6006
Cc000761.t1	210	17.9797	147	13.7471	192	17.864	289	23.2708	207	18.4785	287	24.8538	236	20.9025	219	19.1707	193	17.025	335	29.9964	296	25.1979	271	22.6624
Cc000762.t1	4	0.456626	22	2.74319	8	0.992445	80	8.589	71	8.45072	76	8.77531	10	1.18093	28	3.26807	19	2.23472	6	0.716331	9	1.02153	10	1.115
Cc000763.t1	208	13.5923	156	11.1349	167	11.8594	238	14.6271	202	13.7631	300	19.8289	241	16.2918	260	17.3714	220	14.8122	628	42.9191	404	26.2495	354	22.5947
Cc000764.t1	1	0.19779	2	0.432082	2	0.429882	13	2.41824	7	1.44357	5	1.00028	5	1.02305	13	2.62894	1	0.203785	2	0.41371	5	0.983296	5	0.965937
Cc000765.t1	246	54.1591	170	40.8806	60	14.355	191	39.5478	95	21.8069	237	52.7756	89	20.2698	83	18.683	77	17.4661	194	44.6684	191	41.81	130	27.9547
Cc000766.t1	29	3.1363	28	3.30758	27	3.17321	73	7.42497	49	5.52523	89	9.73549	53	5.92951	53	5.86041	35	3.89992	57	6.44698	38	4.08614	35	3.69711
Cc000766.t2	9	3.02619	0	0	4	1.4616	6	1.89739	2	0.701161	6	2.04058	0	0	3	1.03135	1	0.346435	0	0	1	0.33432	3	0.985256
Cc000767.t1	1510	52.5894	731	27.8081	755	28.5748	1047	34.2941	693	25.1646	986	34.7333	1157	41.6848	1013	36.0714	736	26.4099	904	32.9269	846	29.2955	715	24.3222
Cc000768.t1	66	3.62185	25	1.4985	27	1.61015	241	12.4381	182	10.4134	291	16.152	150	8.51531	118	6.62065	69	3.90124	188	10.7896	141	7.69334	137	7.34313
Cc000768.t2	0	0	0	0	0	0	0	0	0	0	0	0	0	0	1	0.057823	25	1.45672	0	0	0	0	37	2.04383
Cc000769.t1	575	33.4393	448	28.4576	402	25.4056	596	32.5977	459	27.8315	616	36.2341	623	37.4801	591	35.1406	610	36.5499	685	41.6621	675	39.0303	585	33.2292
Cc000769.t2	0	0	0	0	0	0	0	0	0	0	0	0	0	0	0	0	0	0	0	0	0	0	0	0
Cc000770.t1	8	4.41633	6	3.61788	7	4.19937	13	6.74942	15	8.6337	17	9.49223	7	3.99754	11	6.20864	8	4.55019	10	5.77341	12	6.58661	13	7.00953
Cc000771.t1	61	6.7349	78	9.40649	49	5.87912	74	7.68395	78	8.97905	48	5.36032	66	7.53821	97	10.9498	87	9.89665	67	7.73638	113	12.4048	70	7.54873
Cc000772.t1	55	7.21372	52	7.44959	28	3.99089	29	3.57723	42	5.74355	56	7.42905	38	5.15589	49	6.57091	50	6.7567	39	5.34962	22	2.86899	29	3.71509
Cc000772.t2	71	7.56789	88	10.2455	76	8.8033	93	9.3229	83	9.22421	85	9.16397	95	10.4752	109	11.8789	72	7.9071	63	7.02293	119	12.6117	110	11.4521
Cc000773.t1	81	15.5229	77	16.118	50	10.413	80	14.4188	68	13.5873	100	19.3837	124	24.5829	96	18.8102	88	17.3756	97	19.4412	56	10.6705	69	12.9155
Cc000774.t1	792	261.549	464	167.37	408	146.421	1761	546.939	980	337.434	1719	574.185	925	316.004	878	296.452	720	244.979	1062	366.787	872	286.322	880	283.848
Cc000775.t1	20	3.06944	34	5.69954	67	11.1743	25	3.60845	22	3.52035	16	2.48369	20	3.17528	13	2.03988	28	4.42746	33	5.29669	15	2.28892	15	2.24851
Cc000776.t1	35	3.44291	46	4.94251	38	4.06216	0	0	24	2.46152	72	7.16372	0	0	0	0	21	2.12836	0	0	90	8.80259	2	0.19216
Cc000776.t2	420	29.8739	223	17.3253	237	18.3192	425	28.4304	251	18.6145	287	20.6477	384	28.2551	338	24.5806	338	24.7701	368	27.3749	318	22.4895	374	25.983
Cc000776.t3	6	1.54111	3	0.84166	4	1.1165	19	4.58975	3	0.803414	5	1.29898	10	2.65709	19	4.98965	7	1.85246	0	0	9	2.29845	7	1.75613
Cc000777.t1	1216	85.3432	1178	90.3052	907	69.1764	1823	120.33	1288	94.251	1605	113.935	1350	98.015	1265	90.7734	1256	90.8224	1219	89.4748	1393	97.2067	1194	81.8492
Cc000778.t1	97	4.56452	79	4.06053	105	5.36943	173	7.65634	201	9.86175	111	5.28317	162	7.88609	103	4.95557	159	7.70883	168	8.26788	118	5.52097	126	5.7912
Cc000778.t2	344	16.2082	354	18.2185	290	14.8487	361	15.9969	289	14.1974	335	15.965	333	16.2309	383	18.4505	388	18.8355	393	19.3656	453	21.2219	334	15.3708
Cc000779.t1	403	81.8992	362	80.3554	239	52.7822	290	55.4274	244	51.701	362	74.41	406	85.354	378	78.5415	369	77.2625	405	86.0778	425	85.8763	428	84.9558
Cc000780.t1	25	2.4527	3	0.321483	12	1.27938	2	0.184538	1	0.102291	2	0.198464	6	0.608947	7	0.702159	8	0.808654	7	0.718231	33	3.21905	27	2.58728
Cc000781.t1	829	76.2736	666	66.9308	489	48.8927	902	78.051	666	63.8894	897	83.4758	861	81.9495	795	74.7859	759	71.9498	748	71.9752	828	75.746	718	64.5236
Cc000782.t1	334	107.422	127	44.6153	107	37.3979	321	97.0968	182	61.0315	404	131.425	234	77.8552	214	70.3711	154	51.0313	257	86.4456	132	42.2116	168	52.7754
Cc000783.t1	55	9.97191	39	7.72347	40	7.88118	105	17.9043	93	17.5806	98	17.9717	72	13.5043	83	15.386	46	8.59294	53	10.0497	61	10.9965	34	6.02101
Cc000784.t1	160	11.103	148	11.2179	104	7.84273	191	12.4653	156	11.287	175	12.283	169	12.1319	147	10.4296	128	9.15159	117	8.49114	132	9.10757	120	8.13344
Cc000785.t1	5	0.553694	15	1.81436	3	0.361024	15	1.56222	16	1.84737	10	1.12008	14	1.6038	15	1.69833	5	0.570476	9	1.04233	11	1.21116	14	1.51427
Cc000786.t1	443	120.479	325	96.5434	268	79.2058	468	119.703	334	94.7083	488	134.238	368	103.533	291	80.9157	328	91.9071	401	114.055	347	93.831	365	96.9559
Cc000787.t1	88	6.99964	35	3.04084	28	2.42028	124	9.27612	60	4.97598	108	8.6889	60	4.93705	71	5.7741	41	3.36004	54	4.49209	62	4.90337	67	5.20526
Cc000788.t1	266	26.735	256	28.1041	200	21.8446	263	24.8603	161	16.8717	219	22.2633	269	27.9688	235	24.149	297	30.7555	239	25.1222	244	24.3836	291	28.5671
Cc000789.t1	109	12.254	61	7.49052	73	8.91843	117	12.3705	133	15.5896	115	13.0766	135	15.7003	141	16.207	91	10.5405	94	11.052	121	13.5252	84	9.22367
Cc000790.t1	324	19.0217	194	12.4405	150	9.57	391	21.5891	282	17.2619	426	25.2967	312	18.9489	293	17.5876	257	15.5456	468	28.7351	433	25.2757	356	20.4141
Cc000791.t1	417	24.9168	330	21.5378	465	30.1942	101	5.67582	102	6.35463	91	5.49977	327	20.2128	218	13.3182	288	17.7303	731	45.6809	642	38.1417	585	34.1417
Cc000792.t1	119	25.7393	118	27.8781	89	20.9197	132	26.8519	123	27.7389	128	28.0032	131	29.3119	119	26.3166	137	30.5308	101	22.8472	119	25.5921	114	24.084
Cc000793.t1	110	8.98133	127	11.3262	71	6.29972	80	6.14313	86	7.32117	65	5.36796	106	8.95317	96	8.01404	95	7.9917	89	7.59975	112	9.09234	97	7.7356
Cc000794.t1	116	20.3339	96	18.3809	84	16.0014	120	19.7832	72	13.1592	166	29.432	147	26.6566	107	19.177	103	18.6024	137	25.1157	120	20.9148	103	17.635
Cc000795.t1	12	0.709011	5	0.322681	5	0.321038	466	25.8946	473	29.1385	864	51.6337	503	30.7442	396	23.9221	200	12.175	370	22.8631	77	4.52347	116	6.69428
Cc000796.t1	106	6.22316	183	11.7351	43	2.7434	1812	100.05	964	59.0088	2769	164.428	2335	141.813	944	56.6644	706	42.7049	1170	71.8378	336	19.6135	401	22.9945
Cc000797.t1	4	0.3755	5	0.512686	7	0.714107	3	0.264864	4	0.391511	5	0.474753	4	0.388448	1	0.0959803	3	0.290161	3	0.294532	9	0.840044	1	0.0916905
Cc000798.t1	20	1.91146	3	0.313176	10	1.0386	36	3.23586	31	3.08909	35	3.38338	8	0.790949	24	2.34519	11	1.08317	15	1.4993	6	0.570159	16	1.49358
Cc000799.t1	698	36.0569	466	26.2937	404	22.6793	826	40.1296	589	31.7236	780	40.7545	597	31.9029	605	31.9537	575	30.6033	534	28.8493	657	33.7449	507	25.5809
Cc000800.t1	737	38.3393	313	17.785	386	21.8212	632	30.9204	687	37.2621	727	38.2524	747	40.1995	561	29.8381	564	30.229	423	23.0133	348	17.9997	467	23.7284
Cc000800.t2	55	2.60137	25	1.29155	34	1.74757	103	4.58172	84	4.14241	68	3.25309	63	3.0825	38	1.83762	8	0.38985	26	1.2861	35	1.64595	26	1.20112
Cc000800.t3	974	24.1455	1013	27.4295	689	18.5614	2281	53.1807	1617	41.7947	1495	37.4858	1927	49.4177	1820	46.1298	1753	44.7741	858	22.2447	1019	25.1166	812	19.6611
Cc000801.t1	10	2.53334	7	1.93697	7	1.92711	9	2.14431	16	4.22618	9	2.30613	12	3.14483	11	2.84917	20	5.22025	12	3.17933	9	2.26697	15	3.71158
Cc000802.t1	259	54.4293	176	40.3997	208	47.502	245	48.4229	215	47.1093	227	48.2511	283	61.5238	209	44.9068	207	44.82	272	59.7811	202	42.208	175	35.9208
Cc000803.t1	1	0.0968239	2	0.211517	2	0.21044	0	0	0	0	1	0.0979334	1	0.100163	1	0.0989954	2	0.199517	5	0.506307	4	0.385081	1	0.0945708
Cc000804.t1	44	2.79145	120	8.31554	381	26.2674	18	1.07399	47	3.10892	34	2.18175	402	26.3832	193	12.5189	404	26.4075	1195	79.2879	390	24.6009	700	43.376
Cc000805.t1	5	2.71961	16	9.50581	18	10.6396	7	3.58086	15	8.50673	5	2.75078	34	19.1311	26	14.4592	29	16.2519	36	20.4786	14	7.57138	13	6.90645
Cc000806.t1	4	0.370794	9	0.911271	9	0.906632	12	1.04618	12	1.15982	8	0.750086	17	1.63022	12	1.13733	8	0.764066	12	1.16336	12	1.10602	18	1.62975
Cc000807.t1	613	46.3658	398	32.8815	381	31.3168	867	61.6748	733	57.8064	859	65.7171	727	56.8846	738	57.0724	710	55.3304	586	46.355	741	55.7269	654	48.3158
Cc000808.t1	48	4.75969	28	3.03268	19	2.04742	60	5.59552	45	4.65248	56	5.6166	33	3.38512	22	2.23045	35	3.5758	34	3.52596	18	1.77468	40	3.87411
Cc000808.t2	0	0	3	0.434405	12	1.72877	0	0	0	0	0	0	6	0.822842	16	2.16867	0	0	0	0	10	1.31811	8	1.03587
Cc000809.t1	919	267.644	624	198.499	230	72.7923	2416	661.745	1139	345.86	1547	455.702	837	252.169	961	286.153	1527	458.194	3180	968.57	3658	1059.24	2984	848.82
Cc000809.t2	883	257.16	601	191.183	210	66.4625	2234	611.895	1044	317.013	1580	465.423	905	272.655	1003	298.659	1529	458.794	3052	929.583	3756	1087.62	2951	839.433
Cc000810.t1	55	18.1631	68	24.5284	17	6.10088	2524	783.915	1317	453.47	2387	797.312	766	261.686	954	322.113	1443	490.978	4566	1576.98	3249	1066.81	3506	1130.87
Cc000811.t1	0	0	0	0	7	1.35922	0	0	0	0	3	0.542182	0	0	0	0	0	0	0	0	0	0	0	0
Cc000811.t2	48	6.90803	58	9.11744	42	6.56867	49	6.63225	44	6.60237	26	3.78472	54	8.03952	34	5.00293	46	6.82085	51	7.67617	68	9.73042	53	7.45012
Cc000812.t1	1	0.295894	1	0.323197	1	0.321552	0	0	0	0	0	0	0	0	3	0.90759	0	0	1	0.309455	0	0	0	0
Cc000813.t1	0	0	0	0	1	0.423095	1	0.366163	0	0	0	0	0	0	0	0	0	0	1	0.407178	1	0.387108	0	0
Cc000814.t1	0	0	1	0.36727	0	0	1	0.316231	0	0	0	0	1	0.347838	0	0	0	0	1	0.351653	1	0.33432	2	0.656837
Cc000815.t1	138	8.24583	134	8.74565	92	5.97391	274	15.3978	187	11.6501	241	14.5653	215	13.2898	199	12.1574	146	8.98827	191	11.9358	167	9.9216	183	10.6802
Cc000816.t1	29	1.46332	66	3.63763	45	2.46757	102	4.84054	66	3.47233	53	2.70499	86	4.48915	82	4.23047	79	4.10712	62	3.27186	92	4.61572	32	1.57713
Cc000816.t2	47	3.45602	50	4.01587	25	1.99771	17	1.17565	25	1.91669	26	1.93375	27	2.05383	5	0.375907	15	1.13642	26	1.99946	18	1.31601	39	2.80103
Cc000817.t1	2	0.672486	4	1.46908	10	3.654	6	1.89739	8	2.80464	3	1.02029	3	1.04351	10	3.43784	3	1.0393	2	0.703307	4	1.33728	3	0.985256
Cc000818.t1	55	9.12229	77	13.9497	47	8.47138	65	10.1393	68	11.7594	39	6.54265	30	5.14737	52	8.81814	68	11.6203	41	7.11191	42	6.92628	28	4.53601
Cc000818.t2	24	3.85949	23	4.03997	16	2.7961	13	1.96613	3	0.503007	27	4.39167	39	6.48793	22	3.61721	19	3.14804	26	4.37273	39	6.2358	39	6.12572
Cc000819.t1	10	0.533719	13	0.757858	21	1.218	22	1.1043	19	1.05731	24	1.2956	20	1.10425	25	1.36422	16	0.879834	18	1.00472	20	1.06133	9	0.469169
Cc000820.t1	2021	209.972	1967	223.22	2338	263.971	457	44.6544	557	60.3373	519	54.5395	1133	121.773	911	96.7714	1300	139.158	1669	181.348	1445	149.27	1577	160.03
Cc000821.t1	47	19.7543	63	28.9225	54	24.6645	37	14.6257	57	24.9789	44	18.7053	39	16.9571	45	19.3379	53	22.9513	41	18.0222	66	27.5814	26	10.6736
Cc000821.t2	9	3.96286	6	2.88569	12	5.742	22	9.11048	2	0.918187	26	11.5795	32	14.5761	14	6.30271	9	4.08298	6	2.76299	14	6.12921	8	3.44058
Cc000822.t1	613	29.6377	484	25.5601	434	22.8029	878	39.9237	673	33.9261	812	39.709	799	39.9627	698	34.5042	656	32.6781	899	45.4575	703	33.7948	721	34.0482
Cc000822.t2	0	0	0	0	3	0.17325	8	0.399833	14	0.77571	10	0.537508	8	0.439795	20	1.08667	4	0.21901	6	0.333464	11	0.581218	8	0.415242
Cc000823.t1	4	0.324445	3	0.265787	0	0	12	0.915407	20	1.6914	7	0.574285	28	2.34943	17	1.40982	17	1.42069	28	2.3752	13	1.04842	22	1.74292
Cc000823.t2	0	0	0	0	0	0	2	0.388664	0	0	2	0.417995	0	0	4	0.845056	4	0.851571	0	0	0	0	2	0.403643
Cc000824.t1	5	2.01015	0	0	4	1.74757	11	4.15913	8	3.35338	12	4.87964	8	3.32714	5	2.05523	10	4.14215	9	3.7841	5	1.99866	4	1.5707
Cc000825.t1	0	0	0	0	0	0	0	0	0	0	0	0	1	0.0738652	0	0	0	0	0	0	0	0	0	0
Cc000826.t1	73	7.52098	38	4.27629	28	3.13491	152	14.7281	95	10.2049	191	19.9037	82	8.73954	95	10.0071	83	8.81044	82	8.83541	57	5.83897	56	5.63526
Cc000827.t1	59	12.7615	58	13.7028	31	7.28663	67	13.6294	46	10.3739	69	15.0955	48	10.7403	59	13.0477	36	8.0227	65	14.7036	60	12.9036	44	9.29559
Cc000828.t1	0	0	1	0.0866946	0	0	17	1.269	3	0.248265	5	0.401401	5	0.410538	0	0	3	0.245329	17	1.41114	11	0.868085	13	1.00781
Cc000829.t1	1	0.0777032	2	0.169747	4	0.337765	0	0	2	0.162033	2	0.157187	2	0.160765	4	0.317784	4	0.320234	3	0.243793	3	0.231777	4	0.30358
Cc000830.t1	418	7.34115	361	6.92511	271	5.17216	550	9.08452	390	7.14146	376	6.67919	422	7.66696	434	7.79309	481	8.70363	446	8.19189	636	11.1059	469	8.04517
Cc000831.t1	373	32.7697	166	15.9296	162	15.4666	255	21.0696	223	20.4269	307	27.2804	227	20.6307	258	23.1748	208	18.8276	194	17.8249	296	25.8562	192	16.4755
Cc000832.t1	535	119.927	316	77.3715	545	132.762	322	67.8844	223	52.1196	261	59.1767	745	172.759	550	126.054	551	127.257	846	198.333	810	180.533	819	179.317
Cc000832.t2	0	0	0	0	0	0	0	0	0	0	0	0	0	0	0	0	0	0	0	0	0	0	0	0
Cc000833.t1	153	17.8516	139	17.7147	124	15.7226	209	22.9343	136	16.5447	165	19.4724	179	21.6054	155	18.4906	182	21.8789	138	16.8394	171	19.8378	150	17.0943
Cc000834.t1	275	26.0804	269	27.8654	221	22.7766	219	19.5334	186	18.392	220	21.1034	241	23.644	279	27.0532	261	25.5029	302	29.9537	347	32.7205	310	28.7156
Cc000835.t1	580	78.2931	494	72.8374	384	56.3303	651	82.6472	489	68.8238	462	63.0791	505	70.5197	507	69.9739	509	70.7915	361	50.9641	404	54.2234	423	55.7712
Cc000836.t1	271	24.6275	288	28.5875	184	18.1712	131	11.1963	84	7.95913	104	9.55945	132	12.4093	141	13.101	181	16.9472	225	21.3843	277	25.0289	173	15.3558
Cc000837.t1	404	25.1984	235	16.01	263	17.8263	297	17.4221	220	14.307	282	17.7905	435	28.0675	329	20.9807	301	19.3431	405	26.4185	330	20.4652	354	21.566
Cc000838.t1	67	10.4122	68	11.5428	54	9.11965	48	7.01555	62	10.046	52	8.17373	62	9.96745	65	10.328	74	11.8486	51	8.28897	54	8.34397	50	7.58951
Cc000839.t1	74	4.65479	44	3.02311	0	0	101	5.97505	85	5.57471	159	10.1161	140	9.11004	93	5.98114	199	12.897	181	11.9072	117	7.31753	44	2.70331
Cc000839.t2	25	1.54886	0	0	30	2.0198	116	6.75898	54	3.48819	95	5.9531	119	7.62679	129	8.17135	63	4.02143	177	11.4685	112	6.89921	235	14.2205
Cc000840.t1	41	2.67925	42	2.99786	31	2.20144	11	0.676042	29	1.97589	17	1.12364	62	4.19126	45	3.00659	76	5.11695	88	6.01414	95	6.17253	56	3.57431
Cc000841.t1	0	0	0	0	0	0	0	0	0	0	0	0	0	0	0	0	0	0	0	0	0	0	0	0
Cc000841.t2	0	0	0	0	0	0	0	0	0	0	0	0	3	0.56545	1	0.186287	3	0.56317	0	0	0	0	0	0
Cc000842.t1	10	0.765771	5	0.418216	4	0.33287	12	0.864235	16	1.27748	8	0.619636	8	0.633742	6	0.469767	7	0.552287	9	0.72078	7	0.532975	8	0.598361
Cc000843.t1	1	0.234093	0	0	3	0.763177	2	0.440322	1	0.244075	1	0.236776	2	0.484331	0	0	1	0.241189	1	0.244822	1	0.232755	1	0.228646
Cc000844.t1	164	10.2637	325	22.2164	121	8.22923	282	16.5981	214	13.9639	229	14.4958	242	15.6674	215	13.7572	307	19.7954	164	10.7341	246	15.3075	217	13.2646
Cc000845.t1	431	50.7684	478	61.5002	292	37.3779	514	56.9418	407	49.9856	419	49.9204	440	53.6157	388	46.7284	450	54.6131	363	44.7182	367	42.9825	454	52.2332
Cc000846.t1	463	37.3905	471	41.5464	558	48.97	292	22.1776	278	23.4078	256	20.9107	366	30.5763	341	28.1558	426	35.4453	489	41.3001	592	47.5348	607	47.8788
Cc000847.t1	256	114.08	364	177.175	785	380.148	30	12.5731	152	70.623	48	21.635	538	248.012	462	210.495	615	282.365	929	432.957	638	282.682	629	273.775
Cc000848.t1	965	104.059	776	91.3999	627	73.4742	701	71.0921	603	67.7959	502	54.7525	807	90.022	781	86.1064	720	79.9931	612	69.0184	566	60.6845	685	72.1468
Cc000849.t1	83	22.408	30	8.84665	170	49.8758	53	13.4571	23	6.47422	25	6.82674	147	41.055	133	36.7121	90	25.0343	289	81.599	284	76.2348	345	90.9744
Cc000850.t1	9	4.16101	3	1.51499	9	4.52183	11	4.783	4	1.92819	5	2.33816	4	1.91311	12	5.67244	6	2.85809	3	1.45057	4	1.83876	7	3.16103
Cc000851.t1	182	12.5355	183	13.7675	92	6.88612	264	17.1012	193	13.86	181	12.6095	248	17.6704	203	14.2955	211	14.9735	196	14.1185	216	14.7923	181	12.1766
Cc000851.t2	108	8.06983	117	9.54902	107	8.6884	93	6.53545	101	7.86859	106	8.01115	97	7.49784	109	8.32722	150	11.5478	105	8.20525	103	7.65222	120	8.75783
Cc000852.t1	1235	96.3684	975	83.1006	824	69.8731	1515	111.181	998	81.1956	1675	132.2	1231	99.3686	1161	92.6259	1080	86.8279	1572	128.287	1239	96.1277	1188	90.5438
Cc000853.t1	281	76.9872	193	57.7566	219	65.2036	285	73.436	200	57.1316	391	108.352	282	79.9254	258	72.2711	274	77.3447	346	99.1402	278	75.7298	311	83.2237
Cc000854.t1	17	1.7274	17	1.8868	13	1.4355	30	2.86693	15	1.58917	23	2.36385	16	1.68185	18	1.87003	22	2.30322	10	1.06269	15	1.51546	11	1.09172
Cc000855.t1	47	1.90194	115	5.08311	121	5.32109	90	3.42526	43	1.81427	0	0	76	3.18154	62	2.56522	122	5.0866	43	1.81983	95	3.82237	0	0
Cc000855.t2	192	7.39735	263	11.0678	110	4.60556	242	8.76883	204	8.19482	194	7.56005	259	10.3228	287	11.3055	215	8.53456	208	8.38107	246	9.42366	268	10.0852
Cc000856.t1	1057	39.3706	1013	41.2134	798	32.3009	709	24.8367	680	26.4083	652	24.5636	914	35.2181	885	33.7033	927	35.575	704	27.424	949	35.1457	887	32.2697
Cc000857.t1	7	0.779841	6	0.730115	12	1.4528	28	2.93371	17	1.97466	38	4.28193	29	3.34218	20	2.27809	14	1.60696	36	4.19442	41	4.54152	39	4.24372
Cc000858.t1	61	6.92083	47	5.82449	34	4.19201	48	5.12179	32	3.78541	48	5.5083	57	6.69001	51	5.91604	45	5.26028	60	7.11936	50	5.64038	60	6.64897
Cc000859.t1	164	9.79939	77	5.02549	114	7.40245	207	11.6326	154	9.59424	136	8.21944	107	6.61397	155	9.46934	83	5.10977	152	9.49862	113	6.71341	106	6.18637
Cc000860.t1	210	18.7614	202	19.7119	192	18.6407	182	15.2922	178	16.5806	150	13.5545	214	19.778	195	17.812	168	15.464	188	17.5657	230	20.4307	202	17.6267
Cc000861.t1	266	15.0897	209	12.9502	192	11.8363	373	19.9003	283	16.7386	385	22.0906	298	17.4879	272	15.7761	258	15.0795	410	24.3245	330	18.6132	341	18.8941
Cc000861.t2	12	1.44104	7	0.918175	1	0.1305	19	2.14586	14	1.7529	23	2.79364	15	1.86342	9	1.10502	15	1.8559	23	2.88858	9	1.0746	8	0.938339
Cc000862.t1	242	20.0241	147	13.2858	116	10.4307	157	12.2177	120	10.3527	142	11.8843	145	12.4117	159	13.4514	140	11.9353	131	11.3363	148	12.1761	162	13.0927
Cc000863.t1	677	189.697	385	117.832	393	119.669	447	117.796	325	94.9489	460	130.37	372	107.83	378	108.292	407	117.499	479	140.368	518	144.315	424	116.041
Cc000864.t1	20	1.08625	14	0.830537	25	1.47555	77	3.93316	51	2.88804	67	3.68063	20	1.1237	32	1.77698	25	1.39897	23	1.30644	37	1.99807	23	1.22012
Cc000865.t1	10	4.56626	20	9.97523	25	12.4056	10	4.2945	13	6.18926	9	4.15673	8	3.77898	6	2.8012	14	6.58653	12	5.73065	14	6.35622	9	4.01401
Cc000866.t1	329	47.5337	246	38.8216	147	23.0802	162	22.0127	156	23.4999	103	15.0519	216	32.2837	198	29.2485	224	33.3443	183	27.6515	206	29.5926	253	35.7027
Cc000867.t1	85	4.05138	65	3.38399	22	1.13952	77	3.45165	46	2.286	47	2.26585	40	1.97228	48	2.33915	57	2.79916	73	3.63889	78	3.69648	73	3.39846
Cc000868.t1	61	5.15112	23	2.12144	41	3.76245	105	8.33898	49	4.31422	47	4.01437	27	2.35863	59	5.09397	22	1.91409	50	4.41574	39	3.27451	0	0
Cc000868.t2	108	9.07856	45	4.13179	49	4.47615	208	16.444	98	8.58922	203	17.2599	58	5.04365	56	4.81298	55	4.76348	58	5.09897	86	7.18789	115	9.44204
Cc000869.t1	1666	44.0142	1410	40.6883	1012	29.0545	1187	29.4931	1129	31.099	1004	26.8287	1462	39.9566	1458	39.3829	1553	42.2724	1203	33.2388	1343	35.278	1455	37.5453
Cc000869.t2	683	18.0314	863	24.8857	657	18.849	775	19.2425	582	16.0201	522	13.9388	620	16.9326	605	16.3304	555	15.0962	475	13.1148	698	18.322	608	15.6778
Cc000870.t1	663	44.5049	198	14.5175	423	30.8567	203	12.8157	277	19.3869	240	16.295	563	39.0954	607	41.6597	531	36.7246	665	46.685	706	47.1204	1193	78.2185
Cc000871.t1	110	15.8309	120	18.8637	84	13.1373	95	12.8584	95	14.2551	46	6.69605	82	12.2082	83	12.213	97	14.3831	87	13.0946	90	12.8785	90	12.6511
Cc000871.t2	11	2.39326	33	7.84229	17	4.0194	8	1.63696	15	3.40269	20	4.40124	34	7.65243	33	7.3408	20	4.48327	10	2.2754	16	3.4612	16	3.4001
Cc000872.t1	0	0	0	0	0	0	0	0	0	0	0	0	0	0	0	0	0	0	0	0	0	0	0	0
Cc000873.t1	0	0	0	0	0	0	0	0	0	0	0	0	0	0	0	0	0	0	0	0	0	0	0	0
Cc000874.t1	59	15.9286	46	13.5649	39	11.4421	1061	269.397	560	157.633	940	256.686	344	96.0743	356	98.2671	383	106.535	306	86.3989	208	55.834	252	66.4508
Cc000875.t1	21	5.6695	2	0.589776	6	1.76032	435	110.45	242	68.1201	505	137.9	138	38.5414	163	44.9931	104	28.9286	92	25.9762	46	12.3479	69	18.1949
Cc000876.t1	576	176.069	326	108.845	220	73.08	2232	641.662	1241	395.519	2261	699.052	795	251.392	835	260.963	648	204.081	701	224.099	635	192.994	577	172.271
Cc000877.t1	1715	375.339	942	225.186	1566	372.449	1182	243.292	866	197.611	951	210.517	1797	406.847	1468	328.487	1494	336.882	2244	513.622	2094	455.665	2089	446.552
Cc000878.t1	0	0	2	0.792151	2	0.788118	5	1.70517	2	0.756154	7	2.56739	3	1.12536	1	0.370748	3	1.12082	1	0.379234	4	1.44217	2	0.708354
Cc000879.t1	198	10.8174	149	8.89151	125	7.42134	233	11.972	171	9.74065	223	12.3228	191	10.7948	206	11.5069	182	10.2446	258	14.7414	195	10.5926	206	10.9926
Cc000880.t1	232	23.6389	179	19.9216	131	14.5053	138	13.2242	145	15.4043	123	12.6763	169	17.8135	152	15.8349	141	14.8022	176	18.7548	171	17.3239	163	16.2219
Cc000881.t1	263	38.91	150	24.2398	155	24.9203	206	28.6632	179	27.6117	160	23.9428	290	44.3841	217	32.8245	212	32.3154	267	41.3122	243	35.7455	238	34.392
Cc000882.t1	1572	117.224	1710	139.281	748	60.6152	614	43.061	547	42.5291	335	25.2672	782	60.3246	795	60.6128	1069	82.1315	650	50.692	1099	81.4839	1101	80.1911
Cc000883.t1	17	2.19085	15	2.11148	27	3.78132	17	2.06046	13	1.7468	9	1.17315	14	1.86645	11	1.4494	8	1.06224	15	2.0217	11	1.4095	7	0.881123
Cc000884.t1	15	1.25805	15	1.37414	5	0.455714	35	2.76075	33	2.88573	55	4.66571	27	2.34258	23	1.97228	25	2.16031	14	1.228	18	1.50103	16	1.3107
Cc000885.t1	37	6.91166	19	3.87674	20	4.06	126	22.1362	83	16.1657	140	26.4519	50	9.66216	48	9.16758	41	7.89101	60	11.7218	46	8.54375	55	10.035
Cc000886.t1	43	11.609	33	9.73131	26	7.62806	442	112.228	290	81.6315	463	126.431	120	33.5143	156	43.0608	136	37.8296	164	46.3053	97	26.038	113	29.7974
Cc000887.t1	75	2.33896	53	1.80538	45	1.52507	248	7.27386	135	4.38965	192	6.05635	131	4.22626	128	4.08135	122	3.92003	129	4.20739	128	3.969	114	3.47249
Cc000888.t1	793	119.23	620	101.82	571	93.2958	1457	206.026	881	138.109	1443	219.445	1118	173.891	949	145.885	982	152.121	1264	198.756	1140	170.422	1036	152.141
Cc000889.t1	7	0.743986	8	0.928728	4	0.462	11	1.09954	11	1.21897	6	0.645009	5	0.549744	0	0	1	0.109505	6	0.666929	1	0.105676	2	0.207621
Cc000890.t1	0	0	1	0.577138	0	0	1	0.496935	0	0	0	0	0	0	0	0	1	0.544397	1	0.552598	3	1.57608	2	1.03217
Cc000891.t1	632	37.3412	551	35.5595	427	27.4167	800	44.4543	683	42.0753	562	33.5858	746	45.5967	719	43.4343	667	40.6037	1043	64.4492	754	44.2948	634	36.5877
Cc000892.t1	262	21.974	127	11.6344	78	7.10914	0	0	69	6.0338	230	19.5112	0	0	1	0.0857512	14	1.20977	58	5.08741	0	0	0	0
Cc000892.t2	1798	125.004	1791	136.007	1641	123.982	1755	114.753	1268	91.9154	1339	94.1593	1904	136.938	1641	116.648	1784	127.79	1346	97.8681	1545	106.8	1845	125.287
Cc000893.t1	13	2.91411	24	5.87632	18	4.3848	22	4.63806	23	5.37557	18	4.08115	19	4.40594	20	4.58379	21	4.85008	23	5.39202	18	4.01185	22	4.81681
Cc000894.t1	11	3.69867	19	6.97813	23	8.4042	18	5.69217	20	7.01161	18	6.12173	16	5.5654	17	5.84433	14	4.85008	16	5.62645	16	5.34913	20	6.56837
Cc000895.t1	2	0.704509	2	0.769518	2	0.7656	3	0.99387	2	0.73455	1	0.356291	0	0	3	1.08046	1	0.362931	4	1.4736	9	3.15216	3	1.03217
Cc000895.t2	79	12.0245	105	17.4567	76	12.571	102	14.6013	72	11.4263	103	15.8571	91	14.3286	89	13.8504	61	9.56616	81	12.894	102	15.4365	82	12.1907
Cc000895.t3	68	25.405	35	14.2827	47	19.082	50	17.5684	35	13.6337	41	15.4933	42	16.2324	50	19.0991	57	21.9409	49	19.1456	61	22.6595	34	12.4069
Cc000896.t1	13	3.94121	14	4.63603	12	3.95351	23	6.55791	17	5.37365	21	6.43952	18	5.64524	21	6.50936	25	7.80898	8	2.53652	25	7.53591	9	2.66504
Cc000896.t2	7	1.54111	7	1.68332	15	3.58875	13	2.69173	19	4.36139	28	6.23509	27	6.14927	12	2.70116	9	2.04149	23	5.29573	12	2.6268	23	4.94583
Cc000897.t1	0	0	1	0.0778414	5	0.387225	18	1.20643	13	0.965954	27	1.94621	13	0.958397	10	0.728637	14	1.02796	132	9.83817	115	8.14866	52	3.61957
Cc000898.t1	290	20.7871	592	46.35	860	66.99	369	24.8756	373	27.8766	235	17.0377	384	28.4742	329	24.1115	512	37.8124	1140	85.46	1451	103.413	1095	76.6628
Cc000899.t1	632	44.7809	873	67.565	1037	79.849	520	34.6522	522	38.5639	343	24.582	460	33.7176	484	35.0634	616	44.9701	920	68.175	1174	82.7091	939	64.9854
Cc000900.t1	4	0.626894	20	3.4237	0	0	6	0.884376	3	0.490219	10	1.58519	6	0.972766	5	0.801192	12	1.93769	3	0.491719	5	0.779137	5	0.765382
Cc000901.t1	703	22.2999	964	33.4008	531	18.3045	851	25.388	722	23.8792	640	20.5341	587	19.2623	773	25.0703	800	26.146	925	30.6867	1011	31.8866	930	28.8141
Cc000902.t1	218	48.8673	159	38.9306	195	47.502	224	47.2239	121	28.2802	204	46.253	176	40.813	167	38.2746	162	37.4149	185	43.3706	131	29.1973	188	41.1618
Cc000903.t1	70	2.24356	65	2.27555	37	1.28872	92	2.77319	69	2.30581	96	3.11214	52	1.72412	85	2.78543	61	2.01436	34	1.13967	47	1.49778	40	1.2522
Cc000904.t1	1	0.468187	0	0	2	1.01757	0	0	0	0	0	0	0	0	1	0.478687	0	0	0	0	0	0	0	0
Cc000905.t1	588	36.8614	472	32.3197	386	26.2964	600	35.375	408	26.6679	524	33.2256	467	30.2855	470	30.1248	570	36.816	765	50.1553	724	45.1276	746	45.678
Cc000906.t1	0	0	0	0	0	0	0	0	0	0	0	0	0	0	0	0	0	0	0	0	0	0	1	0.0989755
Cc000907.t1	0	0	0	0	0	0	0	0	0	0	0	0	0	0	0	0	0	0	0	0	0	0	0	0
Cc000908.t1	71	6.43642	44	4.35683	56	5.51682	53	4.5187	49	4.63144	50	4.58463	34	3.18851	50	4.63435	41	3.82946	66	6.25736	66	5.94894	75	6.64082
Cc000909.t1	34	4.26288	29	3.97149	45	6.13129	31	3.65542	32	4.1832	20	2.53631	39	5.05839	43	5.5122	29	3.74619	42	5.50725	36	4.48783	31	3.7963
Cc000910.t1	14	3.89334	6	1.82254	14	4.23095	4	1.04618	5	1.44977	14	3.93795	1	0.287685	5	1.42166	15	4.29787	4	1.16336	5	1.38253	4	1.0865
Cc000910.t2	24	5.54801	12	3.02998	2	0.502425	50	10.8705	29	6.9897	38	8.88501	27	6.45674	34	8.03595	24	5.71617	27	6.52757	27	6.20582	22	4.96733
Cc000911.t1	56	4.28832	39	3.26209	39	3.24548	28	2.01655	34	2.71464	39	3.02073	41	3.24793	35	2.74031	40	3.15593	29	2.32251	43	3.27399	50	3.73976
Cc000912.t1	30	6.60477	26	6.25233	25	5.98125	39	8.0752	43	9.87051	52	11.5795	40	9.11004	42	9.45406	40	9.07329	39	8.97972	34	7.44261	36	7.7413
Cc000913.t1	1670	83.6963	860	47.0782	2671	145.472	676	31.8631	447	23.3578	567	28.7423	1347	69.8362	545	27.9266	614	31.7049	2743	143.773	1367	68.1189	1074	52.5737
Cc000914.t1	0	0	0	0	0	0	0	0	0	0	0	0	0	0	0	0	0	0	0	0	0	0	0	0
Cc000915.t1	0	0	0	0	0	0	0	0	0	0	0	0	0	0	0	0	0	0	0	0	0	0	0	0
Cc000916.t1	0	0	2	0.304903	3	0.455026	1	0.131266	0	0	0	0	2	0.288771	1	0.142703	2	0.287606	0	0	0	0	3	0.408974
Cc000917.t1	182	24.9318	210	31.422	159	23.6698	188	24.221	217	30.9939	158	21.8921	158	22.3904	153	21.4292	218	30.7685	112	16.0458	158	21.5203	192	25.6896
Cc000918.t1	151	6.97253	194	9.78469	184	9.23308	164	7.12212	188	9.05119	157	7.33265	186	8.88484	203	9.5839	214	10.1811	230	11.1072	220	10.1006	228	10.2831
Cc000919.t1	308	40.6854	109	15.727	109	15.647	86	10.6841	44	6.06004	100	13.3609	98	13.3918	83	11.2098	74	10.0713	119	16.4398	173	22.7219	124	15.9987
Cc000920.t1	309	12.573	273	12.1332	235	10.3912	402	15.3837	326	13.8304	354	14.5691	306	12.8803	344	14.3111	303	12.7026	296	12.5961	339	13.7149	310	12.3202
Cc000921.t1	229	17.3921	179	14.8492	217	17.9099	510	36.4283	372	29.4574	575	44.1706	364	28.5984	330	25.625	278	21.7535	454	36.0607	380	28.6953	401	29.7465
Cc000922.t1	1	0.152838	1	0.166941	1	0.166091	2	0.287483	1	0.159355	2	0.309178	1	0.158108	0	0	3	0.472411	3	0.479527	1	0.151964	2	0.298562
Cc000923.t1	0	0	2	0.294888	0	0	1	0.126954	0	0	0	0	2	0.279286	0	0	2	0.278159	2	0.282349	0	0	0	0
Cc000924.t1	187	22.0271	63	8.10567	135	17.2809	341	37.7766	243	29.844	307	36.5766	127	15.4755	169	20.3533	115	13.9567	129	15.8916	139	16.2795	134	15.4168
Cc000925.t1	642	70.4614	624	74.8054	566	67.5068	591	61.0036	622	71.1772	457	50.7318	529	60.0614	590	66.2065	619	69.9962	472	54.1776	579	63.1836	650	69.6793
Cc000926.t1	63	13.3917	59	13.6987	57	13.167	99	19.7917	80	17.7305	121	26.0154	83	18.2515	74	16.0828	82	17.9589	78	17.3402	77	16.2741	76	15.7792
Cc000927.t1	35	5.05678	32	5.04996	41	6.43732	74	10.0552	56	8.43584	67	9.79104	40	5.97846	41	6.05651	41	6.1032	52	7.85726	55	7.90093	48	6.77363
Cc000928.t1	0	0	3	1.22423	0	0	0	0	0	0	3	1.13365	0	0	1	0.381982	2	0.769855	0	0	2	0.742934	0	0
Cc000929.t1	17	0.607512	35	1.36617	36	1.39805	33	1.1091	28	1.04327	16	0.578327	26	0.961175	32	1.1692	34	1.25185	24	0.896971	36	1.27914	23	0.802801
Cc000930.t1	83	12.4793	54	8.86822	54	8.82307	76	10.7467	50	7.83818	75	11.4057	76	11.8208	70	10.7607	66	10.224	51	8.01941	64	9.56755	58	8.51752
Cc000931.t1	32	3.76935	37	4.76047	17	2.17611	94	10.4135	73	8.96548	103	12.2716	50	6.0927	49	5.90126	36	4.36905	43	5.2972	46	5.38746	30	3.45153
Cc000932.t1	164	28.345	107	20.1998	230	43.1992	146	23.7321	147	26.4901	146	25.5231	139	24.8525	120	21.2054	158	28.1357	163	29.4633	172	29.5577	220	37.1389
Cc000933.t1	2	0.292385	4	0.63873	3	0.476609	4	0.549968	8	1.21941	5	0.739339	0	0	0	0	3	0.451871	5	0.764464	1	0.145357	1	0.142791
Cc000934.t1	51	3.29201	49	3.45477	46	3.22674	38	2.30689	51	3.43239	43	2.80742	61	4.07328	69	4.55379	64	4.25637	122	8.23593	119	7.63744	111	6.99824
Cc000935.t1	5	0.953266	12	2.49895	5	1.03593	14	2.51029	6	1.1927	8	1.5427	9	1.77505	14	2.72901	12	2.35718	24	4.78539	25	4.73908	12	2.2346
Cc000936.t1	218	10.8375	167	9.06821	260	14.0463	327	15.2888	258	13.373	347	17.4482	249	12.8055	256	13.012	209	10.705	259	13.4659	275	13.593	261	12.6733
Cc000937.t1	0	0	1	0.538662	3	1.60776	0	0	2	1.02837	0	0	2	1.02032	0	0	3	1.52431	0	0	1	0.490337	2	0.963361
Cc000938.t1	0	0	1	0.117441	0	0	1	0.101121	0	0	0	0	1	0.111227	0	0	0	0	0	0	0	0	0	0
Cc000939.t1	8	3.4811	5	2.37645	13	6.14732	3	1.22772	6	2.72215	11	4.84137	9	4.05129	6	2.66938	3	1.34498	8	3.64065	6	2.5959	8	3.4001
Cc000940.t1	38	7.24482	62	12.9112	44	9.11617	77	13.8066	69	13.716	59	11.3774	78	15.3838	67	13.0603	74	14.536	73	14.5556	68	12.8903	62	11.5454
Cc000941.t1	24	3.13668	61	8.70806	31	4.40288	45	5.53126	56	7.63101	42	5.5521	29	3.92086	59	7.88395	40	5.38626	45	6.15083	53	6.88724	65	8.2975
Cc000942.t1	1	0.243334	1	0.265787	4	1.05774	2	0.457703	1	0.25371	6	1.47673	3	0.755174	2	0.497582	0	0	0	0	2	0.483885	2	0.475343
Cc000943.t1	51	11.7895	55	13.8874	57	14.3191	41	8.91377	45	10.8461	49	11.457	46	11.0004	46	10.8722	33	7.85974	59	14.2639	45	10.343	48	10.8378
Cc000944.t1	235	35.0479	161	26.2272	175	28.3627	171	23.9851	171	26.5904	141	21.2697	85	13.114	154	23.4827	148	22.7418	94	14.6617	146	21.6499	132	19.2284
Cc000945.t1	1	0.174466	1	0.190565	0	0	3	0.492247	1	0.181905	2	0.35293	2	0.360964	3	0.535136	1	0.179754	0	0	1	0.173468	9	1.53365
Cc000946.t1	0	0	1	0.271139	2	0.539517	3	0.700378	2	0.517636	5	1.25539	0	0	4	1.0152	5	1.27879	5	1.29805	2	0.493628	5	1.21228
Cc000947.t1	0	0	0	0	0	0	0	0	0	0	0	0	0	0	0	0	0	0	1	0.0330897	0	0	0	0
Cc000947.t2	5	0.159014	0	0	0	0	2	0.0598202	0	0	3	0.0965018	1	0.0328995	2	0.0650323	4	0.131067	14	0.465646	14	0.442694	8	0.248502
Cc000948.t1	41	3.21283	22	1.88304	8	0.681254	38	2.80052	29	2.36939	124	9.82819	110	8.91703	78	6.2493	49	3.95611	229	18.7673	214	16.6735	147	11.2511
Cc000949.t1	0	0	0	0	0	0	0	0	0	0	0	0	0	0	0	0	0	0	0	0	0	0	0	0
Cc000950.t1	10	5.43923	11	6.53524	21	12.4129	25	12.7888	15	8.50673	20	11.0031	19	10.6909	14	7.7857	15	8.40613	4	2.2754	21	11.3571	8	4.25012
Cc000951.t1	24	4.24728	59	11.4047	33	6.34642	60	9.98626	66	12.1781	43	7.69691	49	8.97055	48	8.68507	59	10.7577	34	6.29275	60	10.5575	18	3.11133
Cc000952.t1	34	7.22729	76	17.6458	60	13.86	24	4.79799	30	6.64894	26	5.59008	22	4.83774	43	9.3454	34	7.44635	38	8.44777	52	10.9903	51	10.5887
Cc000953.t1	637	38.9431	757	50.5497	632	41.9878	509	29.2658	448	28.5564	335	20.7149	435	27.5108	473	29.5654	585	36.848	414	26.4699	576	35.0125	565	33.7376
Cc000954.t1	322	42.9954	171	24.9399	201	29.166	376	47.2178	282	39.26	337	45.5139	234	32.3225	264	36.0415	228	31.3667	162	22.6226	191	25.3577	212	27.6488
Cc000955.t1	0	0	0	0	1	0.324145	1	0.280528	0	0	0	0	0	0	0	0	0	0	0	0	0	0	2	0.582678
Cc000956.t1	0	0	0	0	0	0	0	0	7	2.01453	0	0	0	0	0	0	0	0	0	0	0	0	0	0
Cc000956.t2	372	26.6649	341	26.6982	276	21.4991	197	13.2805	207	15.4704	191	13.8477	273	20.2433	290	21.2533	339	25.0359	244	18.2914	338	24.0892	308	21.5636
Cc000956.t3	24	2.29375	24	2.50541	15	1.55791	39	3.50551	16	1.59437	24	2.32003	25	2.47172	9	0.879448	11	1.08317	14	1.39934	11	1.04529	22	2.05368
Cc000957.t1	72	23.1569	75	26.3476	125	43.6891	43	13.0067	45	15.0902	26	8.45804	41	13.6413	51	16.7707	90	29.8235	46	15.4728	66	21.1058	70	21.9898
Cc000958.t1	0	0	0	0	0	0	0	0	0	0	0	0	0	0	0	0	0	0	0	0	0	0	0	0
Cc000959.t1	396	19.4771	285	15.3111	271	14.4848	426	19.7056	356	18.2563	337	16.7651	330	16.7906	359	18.0532	321	16.2668	319	16.4089	327	15.9914	388	18.6395
Cc000960.t1	125	11.0872	95	9.20377	73	7.03636	165	13.764	172	15.9064	72	6.45938	31	2.84443	106	9.61277	84	7.67639	44	4.08154	98	8.64263	125	10.8292
Cc000961.t1	1	0.12288	4	0.536873	3	0.400605	11	1.27123	4	0.512477	3	0.372863	9	1.14405	7	0.879448	5	0.63302	8	1.02809	6	0.733062	9	1.08018
Cc000962.t1	2	0.140101	1	0.0765146	1	0.076125	78	5.13876	45	3.28669	62	4.39291	14	1.01453	29	2.07703	5	0.360869	5	0.366306	5	0.348251	8	0.547364
Cc000963.t1	0	0	0	0	0	0	1	0.108029	0	0	1	0.116182	1	0.118827	5	0.587209	1	0.118347	1	0.12013	1	0.114209	0	0
Cc000964.t1	0	0	0	0	0	0	0	0	0	0	0	0	0	0	0	0	0	0	0	0	0	0	0	0
Cc000965.t1	298	18.8734	235	16.2567	255	17.5505	225	13.4019	238	15.7161	167	10.6979	210	13.7586	231	14.9581	215	14.0294	185	12.2537	263	16.5615	277	17.1351
Cc000966.t1	15	0.934008	10	0.680129	13	0.879667	4	0.234246	16	1.03876	8	0.503846	17	1.09504	13	0.827629	20	1.28309	13	0.846573	13	0.804846	7	0.425728
Cc000967.t1	163	40.1923	137	36.8984	147	39.3901	151	35.0174	133	34.1933	177	44.1444	169	43.1087	145	36.5557	152	38.6159	136	35.0716	168	41.1883	188	45.278
Cc000968.t1	58	4.36911	51	4.1963	42	3.43818	45	3.18808	57	4.47686	91	6.93352	128	9.97465	105	8.08698	85	6.59707	81	6.38133	71	5.31781	74	5.44466
Cc000969.t1	2101	132.836	2217	153.104	1961	134.736	1910	113.573	1442	95.0583	1828	116.9	2123	138.856	1899	122.757	1896	123.508	983	64.9988	1327	83.4201	1581	97.633
Cc000969.t2	251	15.8424	168	11.5822	346	23.7323	366	21.7261	224	14.7411	343	21.8973	251	16.3887	209	13.4874	258	16.7778	165	10.8917	180	11.2962	215	13.2544
Cc000970.t1	53	17.6603	37	13.4666	39	14.1222	104	32.5918	65	22.5824	70	23.5922	49	16.8905	66	22.4853	48	16.4791	52	18.1212	38	12.5897	62	20.1785
Cc000971.t1	89	2.73634	28	0.940309	35	1.1694	109	3.1518	62	1.9875	62	1.92806	53	1.6857	61	1.91753	72	2.28077	69	2.21866	99	3.02639	113	3.39339
Cc000972.t1	107	11.0857	90	10.1848	123	13.8484	133	12.9593	139	15.0151	107	11.2127	67	7.18085	107	11.3343	104	11.1014	105	11.377	96	9.88914	112	11.3337
Cc000973.t1	26	8.98743	18	6.79621	29	10.8937	18	5.85176	15	5.40615	6	2.09779	16	5.72144	18	6.36161	18	6.41066	21	7.59177	15	5.15541	24	8.10304
Cc000974.t1	233	22.2685	59	6.15913	438	45.4909	193	17.3478	104	10.3634	63	6.09009	456	45.0841	566	55.3075	295	29.0486	704	70.367	881	83.7183	1578	147.305
Cc000975.t1	783	73.8791	555	57.1985	572	58.6504	1362	120.862	1100	108.215	1286	122.73	723	70.5702	767	73.9925	670	65.1332	720	71.0483	785	73.6443	758	69.856
Cc000976.t1	2	0.0642689	4	0.140399	0	0	1	0.0302219	2	0.0670093	1	0.0325026	3	0.0997276	5	0.164276	2	0.0662169	0	0	1	0.0319507	3	0.09416
Cc000977.t1	900	151.309	614	112.752	581	106.149	829	131.078	829	145.316	870	147.942	664	115.482	743	127.716	736	127.488	599	105.32	705	117.848	672	110.349
Cc000978.t1	0	0	0	0	0	0	0	0	0	0	0	0	0	0	0	0	0	0	3	0.410055	0	0	2	0.255308
Cc000979.t1	123	10.6046	94	8.85215	105	9.83769	207	16.7846	170	15.2817	226	19.7081	141	12.5757	143	12.6054	123	10.926	88	7.93474	91	7.80081	117	9.85256
Cc000980.t1	339	24.6336	315	25.0018	302	23.8479	499	34.1021	405	30.6844	404	29.6932	306	23.0024	378	28.0836	387	28.9739	485	36.858	484	34.969	489	34.7066
Cc000981.t1	0	0	0	0	0	0	0	0	0	0	0	0	0	0	0	0	2	0.91826	0	0	0	0	6	2.61152
Cc000981.t2	90	11.9312	85	12.3081	89	12.8217	110	13.7147	108	14.9279	118	15.8224	101	13.8512	105	14.2319	116	15.8441	126	17.4692	114	15.0264	85	11.0061
Cc000981.t3	2	0.397707	0	0	0	0	0	0	9	1.86599	10	2.01132	0	0	8	1.62651	4	0.819523	0	0	0	0	3	0.582678
Cc000982.t1	0	0	0	0	4	1.69238	0	0	1	0.405935	0	0	0	0	0	0	1	0.401135	1	0.407178	2	0.774216	1	0.380274
Cc000983.t1	30	7.20521	63	16.5271	65	16.965	48	10.8422	68	17.0282	32	7.77362	59	14.6589	57	13.9969	80	19.7963	46	11.5543	31	7.40281	56	13.1367
Cc000984.t1	43	15.0041	72	27.4413	73	27.6808	59	19.3617	52	18.9181	55	19.4111	64	23.1017	87	31.0379	68	24.4465	61	22.2603	58	20.1223	63	21.4711
Cc000985.t1	395	40.4703	78	8.72902	271	30.1733	454	43.7468	421	44.9734	541	56.064	1448	153.473	857	89.7743	885	93.4222	3055	327.349	1376	140.174	1607	160.816
Cc000986.t1	1	0.177821	0	0	2	0.386481	7	1.17066	1	0.185403	1	0.179858	2	0.367905	2	0.363618	4	0.732842	3	0.557912	2	0.353608	3	0.521049
Cc000987.t1	1	0.25161	0	0	2	0.546857	2	0.473272	1	0.262339	0	0	0	0	0	0	0	0	0	0	2	0.500344	2	0.491511
Cc000988.t1	4	0.308866	4	0.337367	3	0.251737	1	0.072621	3	0.241527	1	0.0781014	4	0.319517	8	0.631587	4	0.318228	3	0.242266	4	0.3071	4	0.301679
Cc000989.t1	0	0	0	0	0	0	0	0	0	0	0	0	0	0	0	0	0	0	0	0	0	0	0	0
Cc000989.t2	0	0	1	0.0369961	0	0	0	0	0	0	0	0	0	0	0	0	0	0	0	0	0	0	0	0
Cc000990.t1	607	36.1529	305	19.842	539	34.8866	454	25.4309	680	42.2277	411	24.7596	629	38.7551	797	48.5339	526	32.2781	615	38.3081	702	41.572	817	47.5282
Cc000991.t1	3	0.60634	4	0.883053	7	1.53748	36	6.84304	35	7.3756	45	9.19932	10	2.09083	20	4.13292	9	1.87415	6	1.26826	5	1.00479	10	1.9741
Cc000992.t1	7	3.08223	0	0	2	0.957	5	2.07056	1	0.459094	6	2.67218	9	4.09952	4	1.80077	9	4.08298	16	7.36798	13	5.69141	9	3.87065
Cc000993.t1	5	0.872329	3	0.571694	15	2.84392	14	2.29715	11	2.00096	6	1.05879	10	1.80482	7	1.24865	14	2.51655	5	0.912308	14	2.42855	13	2.21528
Cc000994.t1	41	21.9776	63	36.8867	61	35.5338	53	26.7193	69	38.5639	53	28.7356	72	39.9257	80	43.8449	61	33.6895	45	25.2273	66	35.1763	58	30.3668
Cc000995.t1	20	10.4188	15	8.53515	27	15.285	19	9.30878	32	17.3809	30	15.8073	30	16.1671	48	25.5659	26	13.955	30	16.3445	27	13.985	22	11.194
Cc000996.t1	0	0	0	0	0	0	0	0	0	0	0	0	0	0	0	0	0	0	0	0	0	0	0	0
Cc000996.t2	1	0.0368761	0	0	1	0.0400738	1	0.0346814	4	0.153794	2	0.0745973	1	0.0381477	2	0.0754063	3	0.113981	0	0	3	0.109996	0	0
Cc000997.t1	27	10.0873	41	16.7312	38	15.428	29	10.1897	30	11.686	44	16.6269	39	15.073	37	14.1333	41	15.782	29	11.3311	38	14.1158	36	13.1367
Cc000998.t1	208	26.7126	194	27.2137	294	41.0314	126	15.2186	195	26.1109	168	21.8228	304	40.3878	308	40.4424	368	48.6933	320	42.9799	320	40.8614	341	42.7742
Cc000999.t1	1072	67.7774	1011	69.8189	1335	91.7248	418	24.8553	629	41.4644	379	24.2369	830	54.2865	737	47.642	870	56.6731	588	38.8802	612	38.4726	612	37.7934
Cc001000.t1	21	0.902115	19	0.891515	31	1.44717	39	1.57565	40	1.79158	39	1.69455	30	1.33318	32	1.40548	26	1.15076	34	1.52751	27	1.15323	30	1.25875
Cc001000.t2	30	1.28874	23	1.0792	21	0.980342	43	1.73725	38	1.70201	52	2.25941	26	1.15542	26	1.14195	21	0.929459	26	1.16809	30	1.28137	33	1.38462
Cc001001.t1	149	22.2219	209	34.0465	194	31.4421	102	14.3069	67	10.4185	93	14.029	80	12.3426	98	14.9435	114	17.5173	24	3.74341	76	11.2698	36	5.2441
Cc001001.t2	535	33.0349	462	31.1597	669	44.8911	277	16.0861	299	19.2497	195	12.1787	350	22.3568	419	26.4524	294	18.704	121	7.81387	228	13.9979	200	12.0621
Cc001001.t3	11	1.32959	15	1.98038	3	0.394059	17	1.93253	4	0.504103	6	0.73354	5	0.625199	11	1.35941	5	0.622677	0	0	9	1.08163	11	1.29865
Cc001002.t1	3	0.150557	2	0.109633	3	0.163612	18	0.849577	23	1.20349	23	1.16749	2	0.103832	6	0.307866	3	0.15512	0	0	0	0	1	0.0490177
Cc001003.t1	388	107.901	233	70.7754	211	63.7664	1265	330.854	771	223.554	1212	340.914	392	112.773	479	136.195	377	108.02	425	123.607	379	104.796	446	121.144
Cc001004.t1	87	30.357	71	27.0602	81	30.7143	128	42.0051	102	37.1086	111	39.1752	86	31.0429	83	29.6108	90	32.3557	65	23.72	71	24.6325	82	27.9466
Cc001005.t1	0	0	0	0	0	0	1	0.0830202	0	0	0	0	0	0	0	0	0	0	0	0	0	0	0	0
Cc001006.t1	209	22.0234	88	10.1287	120	13.7415	181	17.9378	153	16.8099	218	23.235	116	12.645	104	11.2048	135	14.6568	134	14.7674	115	12.0489	110	11.3216
Cc001007.t1	0	0	0	0	0	0	0	0	0	0	0	0	0	0	0	0	0	0	0	0	0	0	0	0
Cc001008.t1	0	0	0	0	0	0	0	0	0	0	0	0	0	0	0	0	0	0	0	0	0	0	0	0
Cc001009.t1	0	0	0	0	0	0	0	0	0	0	0	0	0	0	0	0	0	0	0	0	0	0	0	0
Cc001010.t1	0	0	0	0	0	0	0	0	0	0	0	0	0	0	0	0	0	0	0	0	0	0	0	0
Cc001011.t1	151	61.3736	103	45.7271	100	44.1692	490	187.306	340	144.085	478	196.508	191	80.3085	198	82.2815	169	70.7716	183	77.7888	165	66.6804	146	57.9605
Cc001012.t1	0	0	2	0.401987	4	0.799881	1	0.173062	2	0.38372	2	0.372244	3	0.571077	0	0	0	0	1	0.192447	1	0.182961	1	0.179732
Cc001013.t1	97	11.7246	111	14.6548	84	11.0336	101	11.4815	91	11.4683	68	8.31346	78	9.7531	78	9.63944	94	11.7063	60	7.58468	92	11.0566	72	8.50025
Cc001013.t2	84	10.1532	129	17.0312	92	12.0845	78	8.86688	85	10.7122	65	7.94669	67	8.37766	88	10.8753	107	13.3253	59	7.45827	99	11.8979	98	11.5698
Cc001014.t1	498	18.0405	555	21.9607	364	14.3297	780	26.5746	821	31.0097	771	28.2503	624	23.3845	725	26.8529	660	24.6338	611	23.1485	635	22.872	633	22.3974
Cc001015.t1	74	5.56305	61	5.0089	72	5.88205	90	6.36319	72	5.64349	67	5.09453	67	5.2105	71	5.45722	44	3.40802	75	5.89663	60	4.48479	77	5.65387
Cc001016.t1	0	0	3	0.223203	2	0.148044	4	0.256246	0	0	5	0.34448	0	0	0	0	1	0.0701801	5	0.356187	3	0.203178	2	0.133061
Cc001016.t2	3	0.284513	0	0	0	0	0	0	1	0.0988817	1	0.0959245	2	0.196216	3	0.290894	0	0	1	0.0991843	0	0	0	0
Cc001017.t1	0	0	0	0	0	0	0	0	0	0	0	0	0	0	0	0	0	0	0	0	0	0	0	0
Cc001017.t2	0	0	0	0	0	0	0	0	0	0	1	0.137539	0	0	0	0	0	0	0	0	0	0	0	0
Cc001018.t1	31	3.68678	19	2.46815	20	2.58482	19	2.12516	22	2.72799	36	4.33048	15	1.84544	14	1.70234	20	2.45066	19	2.3632	11	1.30073	11	1.27777
Cc001018.t2	36	4.2677	35	4.53202	56	7.21431	42	4.68266	30	3.70806	25	2.99764	44	5.39594	39	4.72703	46	5.61846	29	3.59543	43	5.06838	44	5.0947
Cc001019.t1	15	1.33046	21	2.03452	25	2.40971	45	3.75383	14	1.29471	27	2.42227	25	2.29389	20	1.81373	21	1.9191	22	2.04077	18	1.58742	21	1.8193
Cc001020.t1	3	0.335227	5	0.610267	4	0.485728	6	0.630552	4	0.466029	3	0.339068	7	0.809169	2	0.228497	4	0.460517	4	0.467455	2	0.222207	3	0.327426
Cc001021.t1	2441	605.937	2456	665.917	2314	624.221	1905	444.74	1973	510.648	1714	430.347	2202	565.458	2189	555.569	2288	585.172	2464	639.679	2498	616.541	2922	708.459
Cc001022.t1	2	0.632252	0	0	5	1.71769	1	0.297312	0	0	1	0.319748	0	0	0	0	0	0	2	0.661229	2	0.628637	2	0.617539
Cc001023.t1	52	2.99115	22	1.38226	11	0.687611	324	17.528	286	17.1528	439	25.5416	144	8.56882	187	10.9979	100	5.92656	117	7.03854	117	6.69161	107	6.01164
Cc001024.t1	64	10.7111	58	10.6026	74	13.4586	42	6.61081	43	7.50338	61	10.326	51	8.82973	51	8.72683	39	6.72491	33	5.77603	14	2.32965	33	5.39439
Cc001025.t1	737	65.2135	663	64.0789	527	50.6752	778	64.7442	686	63.289	719	64.3497	598	54.7387	701	63.4191	663	60.4437	649	60.0587	663	58.3301	675	58.3375
Cc001026.t1	624	54.9517	423	40.6883	296	28.3272	221	18.3038	208	19.0983	237	21.1102	387	35.2558	364	32.7741	490	44.4591	257	23.6696	471	41.2408	415	35.696
Cc001026.t2	1793	71.2322	2524	109.526	1491	64.3708	895	33.4404	1023	42.3747	807	32.4278	1934	79.4833	2051	83.3095	1701	69.6255	1280	53.1824	1787	70.5879	1641	63.6765
Cc001027.t1	32	6.80216	46	10.6804	23	5.313	29	5.79758	28	6.20568	33	7.0951	24	5.27754	47	10.2147	36	7.88437	22	4.89081	18	3.80434	20	4.15242
Cc001028.t1	1193	112.278	722	74.2203	805	82.3312	2187	193.577	2408	236.29	3568	339.646	3107	302.495	3471	333.995	2386	231.362	2655	261.324	1801	168.53	2048	188.26
Cc001029.t1	13	1.68711	0	0	29	4.08992	10	1.22054	26	3.51811	22	2.88783	31	4.16185	17	2.25571	7	0.935981	24	3.25742	32	4.12915	26	3.29571
Cc001029.t2	114	15.1672	112	16.2761	114	16.4824	103	12.8881	107	14.8429	104	13.9953	113	15.5526	123	16.7317	121	16.5865	103	14.3318	115	15.2128	155	20.1422
Cc001030.t1	5	0.856174	4	0.748142	5	0.930417	6	0.966263	5	0.892682	2	0.346394	5	0.885698	5	0.875376	4	0.7057	4	0.716331	8	1.36205	7	1.17075
Cc001031.t1	2	0.158741	5	0.433473	11	0.948785	9	0.671822	6	0.49653	9	0.722521	11	0.903184	17	1.37956	9	0.735988	14	1.16212	6	0.473501	7	0.542666
Cc001032.t1	42	3.33357	18	1.5605	31	2.67385	36	2.68729	36	2.97918	26	2.08728	47	3.85906	53	4.30099	33	2.69862	16	1.32813	21	1.65725	36	2.79085
Cc001033.t1	79	27.308	87	32.8483	81	30.4272	117	38.0364	120	43.2492	136	47.5499	78	27.892	74	26.1533	88	31.341	73	26.3904	81	27.8392	82	27.6854
Cc001034.t1	144	11.1658	135	11.4339	140	11.797	218	15.8978	182	14.7141	183	14.3525	137	10.9893	155	12.2883	153	12.2233	143	11.5965	176	13.5691	165	12.4964
Cc001035.t1	259	8.68501	344	12.5997	220	8.01694	428	13.4979	335	11.7125	271	9.19153	389	13.4941	382	13.0968	367	12.6796	396	13.8876	320	10.6692	322	10.5463
Cc001036.t1	106	29.9282	103	31.7646	67	20.5572	139	36.9098	111	32.6762	152	43.4077	125	36.5097	111	32.0428	92	26.7627	105	31.0046	107	30.0378	87	23.9921
Cc001037.t1	118	16.8511	92	14.3505	85	13.1911	136	18.2657	153	22.781	125	18.0553	150	22.1595	132	19.2732	149	21.923	103	15.3831	122	17.3227	96	13.3904
Cc001038.t1	2	0.52094	0	0	2	0.566113	4	0.979872	6	1.62946	5	1.31727	1	0.269452	0	0	3	0.805095	4	1.08963	1	0.258981	1	0.254409
Cc001039.t1	211	15.0952	157	12.2684	177	13.7608	185	12.4474	208	15.5151	160	11.5777	143	10.5831	211	15.4337	175	12.8992	130	9.72658	222	15.7913	149	10.4116
Cc001040.t1	2	1.07208	6	3.51302	3	1.74757	3	1.51241	5	2.79448	5	2.71091	4	2.2181	7	3.83643	4	2.20915	1	0.560607	2	1.06595	4	2.09426
Cc001041.t1	1003	63.3066	100	6.89414	195	13.3751	791	46.9544	642	42.2491	945	60.3293	286	18.674	367	23.6836	184	11.9656	159	10.4956	362	22.7178	112	6.90464
Cc001042.t1	0	0	0	0	1	0.162729	0	0	0	0	0	0	1	0.154907	1	0.153102	0	0	2	0.313214	0	0	1	0.146259
Cc001043.t1	364	14.0534	226	9.53062	275	11.5379	443	16.0856	324	13.0425	359	14.0192	301	12.0218	321	12.6712	301	11.9733	325	13.1228	419	16.0844	354	13.3493
Cc001044.t1	43	6.62679	29	4.88163	40	6.699	42	6.08746	29	4.6598	44	6.8586	39	6.2176	47	7.40568	59	9.36817	50	8.05872	44	6.74213	42	6.32206
Cc001044.t2	182	29.3956	121	21.3466	108	18.9561	108	16.4054	108	18.1873	160	26.1384	145	24.2271	134	22.1283	136	22.6317	77	13.0066	139	22.3221	132	20.8237
Cc001045.t1	49	3.21909	19	1.3634	39	2.78431	56	3.46001	41	2.80838	52	3.45533	40	2.71845	43	2.88828	26	1.75986	45	3.0918	38	2.48217	47	3.01585
Cc001046.t1	505	168.273	356	129.57	325	117.685	416	130.367	412	143.138	341	114.928	432	148.912	441	150.243	508	174.403	293	102.106	387	128.216	471	153.292
Cc001047.t1	8	2.27611	12	3.7292	5	1.54592	2	0.535161	3	0.889935	4	1.15109	3	0.882973	2	0.581789	6	1.75882	3	0.892659	9	2.54598	11	3.05682
Cc001048.t1	0	0	0	0	0	0	0	0	0	0	0	0	0	0	1	0.0936046	0	0	0	0	0	0	0	0
Cc001049.t1	0	0	0	0	0	0	0	0	0	0	0	0	0	0	0	0	0	0	0	0	0	0	0	0
Cc001050.t1	152	13.0744	181	17.0054	160	14.9559	138	11.1637	139	12.466	155	13.4852	202	17.9743	173	15.2144	186	16.4838	233	20.9602	197	16.8482	223	18.7351
Cc001050.t2	74	11.5001	43	7.2991	83	14.0172	112	16.3696	80	12.9626	95	14.9328	72	11.5751	61	9.6924	27	4.32315	106	17.2281	84	12.9795	72	10.9289
Cc001050.t3	0	0	1	0.464364	0	0	6	2.399	3	1.32979	2	0.860013	0	0	0	0	2	0.876042	0	0	5	2.11352	0	0
Cc001051.t1	2129	310.019	1912	304.111	2166	342.757	2234	305.948	2159	327.793	2137	314.749	2116	318.751	1970	293.299	2107	316.115	2199	334.888	2170	314.182	2255	320.725
Cc001052.t1	222	46.1295	204	46.3008	187	42.2263	230	44.9475	188	40.7304	198	41.614	193	41.4865	168	35.6917	174	37.2515	177	38.4646	214	44.2129	193	39.1704
Cc001052.t2	1	0.184014	0	0	0	0	0	0	0	0	0	0	0	0	10	1.88141	0	0	3	0.577341	0	0	12	2.15678
Cc001053.t1	122	20.699	102	18.9026	145	26.7345	119	18.9884	121	21.4047	121	20.7646	100	17.5514	109	18.9081	124	21.676	105	18.6312	116	19.5685	142	23.5316
Cc001054.t1	653	90.1207	341	51.4041	393	58.9412	243	31.5405	245	35.2543	307	42.8546	497	70.9563	430	60.6753	431	61.2853	467	67.4046	649	89.0565	606	81.688
Cc001055.t1	70	18.2329	48	13.6562	58	16.4173	51	12.4934	61	16.5662	51	13.4362	45	12.1253	52	13.8482	48	12.8815	56	15.2548	81	20.9774	70	17.8086
Cc001056.t1	63	14.4731	57	14.303	25	6.2413	19	4.10512	33	7.90439	34	7.90036	27	6.41663	36	8.45581	50	11.8347	77	18.5	129	29.4659	103	23.1117
Cc001057.t1	63	3.59593	51	3.1796	98	6.07872	22	1.18099	27	1.60683	14	0.808253	28	1.6533	18	1.05045	156	9.1741	166	9.90925	32	1.81606	13	0.724751
Cc001058.t1	0	0	0	0	0	0	0	0	2	0.451039	0	0	0	0	0	0	0	0	0	0	0	0	0	0
Cc001059.t1	184	24.5688	119	17.3558	103	14.9458	127	15.9486	142	19.7692	154	20.7986	128	17.6807	120	16.3825	136	18.71	135	18.8522	165	21.9058	155	20.2149
Cc001060.t1	125	8.56174	137	10.2496	104	7.74107	108	6.95709	85	6.07024	98	6.78932	69	4.88905	107	7.49322	112	7.90384	75	5.37248	128	8.7171	142	9.49981
Cc001061.t1	476	118.957	182	49.6807	200	54.3162	502	117.989	446	116.213	650	164.303	694	179.418	699	178.605	650	167.365	675	176.421	654	162.507	557	135.961
Cc001061.t2	253	23.7504	79	8.10044	89	9.07936	226	19.9531	209	20.4565	215	20.4144	250	24.278	266	25.5308	213	20.6014	218	21.4027	250	23.3346	290	26.5902
Cc001062.t1	14	7.29316	17	9.67316	19	10.7561	32	15.678	67	36.3912	70	36.8836	86	46.3457	154	82.024	154	82.6564	852	464.183	373	193.2	587	298.676
Cc001063.t1	0	0	0	0	0	0	0	0	0	0	0	0	0	0	0	0	0	0	0	0	0	0	0	0
Cc001064.t1	0	0	1	0.0328453	1	0.0326781	0	0	1	0.0313527	1	0.0304151	2	0.0622149	0	0	0	0	0	0	1	0.0298986	1	0.0293708
Cc001065.t1	0	0	1	0.459087	0	0	20	7.90579	32	14.0232	44	18.7053	24	10.4351	105	45.1217	62	26.8487	393	172.75	107	44.7154	212	87.0309
Cc001066.t1	23	2.53939	1	0.120596	16	1.91971	0	0	0	0	10	1.11673	14	1.59902	0	0	11	1.2513	0	0	13	1.4271	0	0
Cc001066.t2	39	3.69867	39	4.03997	52	5.3592	53	4.72725	33	3.2631	29	2.78181	32	3.13946	31	3.00591	34	3.32222	39	3.86819	67	6.3178	65	6.02101
Cc001067.t1	10	0.783617	0	0	10	0.851568	13	0.958074	14	1.14384	0	0	0	0	0	0	0	0	26	2.13078	14	1.09079	0	0
Cc001067.t2	16	1.2102	24	1.98281	17	1.39734	10	0.711359	15	1.18294	19	1.45358	24	1.8779	19	1.46934	26	2.02618	8	0.632832	16	1.20328	28	2.06857
Cc001068.t1	54	8.32202	84	14.1399	62	10.3835	62	8.98624	73	11.7298	56	8.72913	58	9.24669	56	8.82379	70	11.1148	69	11.121	50	7.66151	82	12.3431
Cc001068.t2	3	0.720521	11	2.88569	14	3.654	11	2.48468	11	2.75456	13	3.15803	14	3.47838	23	5.64788	13	3.21689	28	7.03307	15	3.58201	6	1.40751
Cc001069.t1	559	81.0807	443	70.1846	419	66.0443	503	68.616	443	66.9953	479	70.2731	454	68.1216	448	66.438	424	63.3636	425	64.4698	443	63.888	518	73.3855
Cc001070.t1	133	31.737	98	25.543	89	23.0791	210	47.1287	163	40.5543	185	44.6513	73	18.0202	94	22.9337	85	20.8978	67	16.7206	65	15.4219	95	22.1418
Cc001071.t1	162	61.7717	122	50.812	124	51.382	267	95.7497	236	93.8255	258	99.5043	182	71.7908	142	55.3599	177	69.5369	202	80.554	201	76.2044	187	69.6451
Cc001072.t1	1	0.266092	7	2.03452	3	0.867496	5	1.25128	5	1.38719	10	2.69141	13	3.57847	16	4.35295	6	1.64494	34	9.46175	19	5.02683	28	7.27719
Cc001073.t1	977	237.737	960	255.156	764	202.028	2548	583.114	1740	441.455	2141	526.947	1321	332.528	1346	334.873	1401	351.244	825	209.951	1049	253.798	1132	269.044
Cc001074.t1	114	26.353	114	28.7848	112	28.1358	114	24.7846	130	31.3331	113	26.4212	118	28.2183	102	24.1079	116	27.6282	78	18.8574	93	21.3756	114	25.7398
Cc001075.t1	5	2.7602	11	6.63278	7	4.19937	12	6.23023	11	6.33138	5	2.79183	8	4.56861	8	4.51537	14	7.96283	6	3.46405	9	4.93996	13	7.00953
Cc001076.t1	0	0	0	0	0	0	0	0	0	0	0	0	1	0.159426	0	0	0	0	1	0.161174	0	0	0	0
Cc001077.t1	0	0	0	0	0	0	0	0	0	0	0	0	0	0	1	0.194929	0	0	1	0.199391	0	0	1	0.186217
Cc001078.t1	13	2.53067	27	5.74101	18	3.80785	5	0.915407	4	0.811871	1	0.196898	4	0.805519	3	0.597099	10	2.00567	5	1.01794	5	0.96777	3	0.570411
Cc001079.t1	5	0.804059	5	0.878254	2	0.349513	46	6.95709	44	7.37743	78	12.6871	22	3.65986	28	4.60372	14	2.31961	10	1.68182	21	3.35774	10	1.5707
Cc001080.t1	0	0	0	0	1	0.0736154	0	0	0	0	0	0	0	0	1	0.0692605	0	0	0	0	2	0.134708	0	0
Cc001081.t1	39	5.17019	36	5.21286	44	6.33884	28	3.49101	25	3.45554	14	1.87723	17	2.33139	22	2.98193	25	3.41468	16	2.21832	37	4.87701	23	2.97813
Cc001082.t1	0	0	0	0	0	0	0	0	0	0	0	0	0	0	1	0.0802893	1	0.0809083	1	0.0821271	2	0.156158	1	0.0767007
Cc001083.t1	1	0.162937	0	0	1	0.177066	0	0	3	0.509655	1	0.164804	1	0.168556	3	0.499774	2	0.335752	0	0	0	0	0	0
Cc001084.t1	0	0	0	0	0	0	6	0.784634	14	2.02968	5	0.703206	4	0.575371	45	6.39749	7	1.00284	43	6.25309	19	2.6268	7	0.950686
Cc001085.t1	43	4.66402	37	4.38354	42	4.95058	42	4.28443	38	4.29744	55	6.03396	32	3.59058	42	4.65772	45	5.02889	58	6.57932	52	5.60796	56	5.93272
Cc001086.t1	37	19.5501	87	50.211	25	14.355	11	5.46629	28	15.4255	7	3.74105	13	7.10583	21	11.3449	55	29.9418	25	13.815	30	15.7608	46	23.74
Cc001086.t2	122	62.672	199	111.66	148	82.621	21	10.1458	34	18.2107	22	11.431	50	26.5709	67	35.1901	97	51.3397	39	20.9527	101	51.5875	116	58.2031
Cc001087.t1	41	17.2325	78	35.8088	51	23.2943	56	22.1362	63	27.6082	58	24.657	46	20.0007	70	30.0811	68	29.4469	38	16.7035	45	18.8055	43	17.6525
Cc001088.t1	26	2.07701	17	1.48336	12	1.04175	48	3.60627	27	2.24886	39	3.15121	29	2.39655	24	1.96024	24	1.97535	31	2.58993	32	2.5417	27	2.1067
Cc001089.t1	21	6.0211	26	8.14257	14	4.36214	40	10.7862	22	6.57678	30	8.70013	19	5.63551	27	7.91503	30	8.86228	25	7.49649	18	5.13143	18	5.04084
Cc001090.t1	250	12.9687	254	14.392	166	9.35793	276	13.4653	279	15.0902	249	13.0648	239	12.8256	261	13.843	237	12.667	211	11.4472	255	13.1524	283	14.339
Cc001091.t1	328	97.8359	196	63.8576	164	53.1598	1165	326.815	817	254.086	1064	321.007	361	111.392	473	144.251	282	86.6645	378	117.917	307	91.0484	348	101.386
Cc001092.t1	0	0	2	0.199998	1	0.0994901	7	0.602718	9	0.859096	22	2.03721	30	2.84125	20	1.87209	19	1.7922	16	1.53196	8	0.728223	4	0.357684
Cc001093.t1	290	13.2749	280	13.9999	306	15.222	399	17.1775	329	15.7024	397	18.3812	372	17.6157	322	15.0703	404	19.0539	329	15.7504	396	18.0235	388	17.3477
Cc001094.t1	236	8.18843	149	5.64686	119	4.48695	370	12.0738	322	11.6487	401	14.0728	247	8.86562	222	7.87543	187	6.68495	165	5.98734	177	6.10621	191	6.47287
Cc001095.t1	1	0.154756	3	0.507109	5	0.840879	2	0.291092	1	0.161355	2	0.313059	4	0.640371	4	0.632908	7	1.11613	3	0.485547	0	0	2	0.30231
Cc001096.t1	101	35.9198	108	41.9535	115	44.4453	840	280.959	579	214.697	826	297.126	327	120.305	377	137.084	334	122.385	295	109.723	288	101.839	257	89.273
Cc001097.t1	0	0	0	0	0	0	0	0	0	0	0	0	0	0	0	0	0	0	0	0	0	0	0	0
Cc001098.t1	0	0	0	0	0	0	7	0.495923	4	0.314166	5	0.380963	3	0.233781	1	0.0770189	0	0	2	0.157564	1	0.0748987	2	0.147153
Cc001099.t1	28	2.83734	29	3.20984	44	4.8453	7	0.667118	22	2.3244	17	1.74241	19	1.99173	8	0.828849	28	2.92334	16	1.69564	23	2.31734	24	2.37541
Cc001099.t2	28	3.89334	45	6.83453	43	6.49753	40	5.2309	26	3.7694	19	2.67218	34	4.89065	40	5.68666	33	4.72766	40	5.81682	55	7.60391	42	5.70411
Cc001100.t1	0	0	0	0	2	0.179038	0	0	1	0.0858883	2	0.166639	0	0	1	0.0842233	0	0	0	0	2	0.16381	0	0
Cc001101.t1	33	2.80589	19	1.76458	17	1.5708	109	8.71636	65	5.76242	74	6.36409	28	2.46285	57	4.95523	48	4.205	76	6.75821	24	2.02898	33	2.7406
Cc001101.t2	4	0.594164	5	0.811239	1	0.161422	0	0	0	0	3	0.450729	14	2.15129	0	0	2	0.306087	7	1.08744	24	3.5446	2	0.290169
Cc001101.t3	3	0.798275	0	0	0	0	7	1.75179	6	1.66463	14	3.76797	9	2.47741	13	3.53677	0	0	17	4.73088	11	2.91027	5	1.2995
Cc001102.t1	327	6.9871	437	10.1991	398	9.2416	493	9.90712	436	9.71337	415	8.96902	460	10.1679	497	10.8577	466	10.2589	433	9.67606	412	8.75298	410	8.55672
Cc001103.t1	458	16.4625	554	21.7507	452	17.6557	491	16.5983	560	20.9871	415	15.0878	549	20.4139	562	20.6538	589	21.8129	493	18.5327	500	17.8694	491	17.238
Cc001104.t1	110	20.2415	73	14.6725	85	16.9975	125	21.6327	123	23.5988	125	23.2653	96	18.2745	94	17.6852	73	13.8401	132	25.403	101	18.4791	95	17.0745
Cc001104.t2	35	6.40859	36	7.19994	32	6.36737	74	12.7432	70	13.3637	84	15.5569	52	9.84966	80	14.9767	47	8.86667	38	7.27679	28	5.09756	53	9.47862
Cc001105.t1	67	3.95864	54	3.48496	59	3.78825	81	4.50099	62	3.81942	99	5.91636	88	5.3787	63	3.80579	62	3.77426	55	3.39857	63	3.70102	55	3.17401
Cc001106.t1	0	0	1	0.585503	0	0	0	0	0	0	1	0.542182	0	0	0	0	0	0	1	0.560607	0	0	0	0
Cc001107.t1	0	0	0	0	0	0	0	0	3	0.323161	0	0	3	0.320633	1	0.105632	0	0	4	0.4322	1	0.102724	1	0.100911
Cc001108.t1	0	0	0	0	0	0	1	0.0996718	0	0	0	0	1	0.109634	0	0	1	0.109191	1	0.110836	0	0	1	0.103513
Cc001108.t2	0	0	0	0	0	0	0	0	3	0.110816	0	0	0	0	2	0.0724449	0	0	2	0.0741032	1	0.0352253	3	0.10381
Cc001109.t1	5	0.911003	5	0.995066	0	0	0	0	11	2.08967	3	0.552865	14	2.63877	18	3.35317	6	1.12634	5	0.952756	11	1.99275	15	2.66941
Cc001109.t2	88	15.0687	85	15.898	94	17.4918	55	8.85741	51	9.10536	63	10.9114	45	7.97128	54	9.45406	64	11.2912	50	8.95414	58	9.87484	68	11.373
Cc001110.t1	18	0.784171	22	1.04687	22	1.04154	12	0.491667	17	0.772186	21	0.925349	22	0.991481	22	0.979927	17	0.763054	15	0.683425	24	1.03958	16	0.680821
Cc001111.t1	140	6.47268	136	6.86795	120	6.0291	261	11.3488	221	10.6533	282	13.1872	208	9.94816	210	9.92677	153	7.28812	176	8.51001	179	8.22846	195	8.80572
Cc001112.t1	255	20.459	177	15.5114	152	13.2527	178	13.4313	154	12.8825	160	12.9841	154	12.7817	190	15.5859	193	15.954	147	12.3346	220	17.55	218	17.0835
Cc001113.t1	0	0	0	0	3	0.090256	1	0.026037	2	0.0577303	1	0.0280019	0	0	0	0	3	0.0855714	1	0.0289535	1	0.0275264	0	0
Cc001114.t1	1	0.0991601	2	0.21662	5	0.538794	6	0.559552	5	0.516942	2	0.200593	3	0.307738	4	0.405536	1	0.102166	2	0.20741	7	0.690152	2	0.193705
Cc001115.t1	0	0	0	0	0	0	0	0	0	0	1	0.119142	0	0	3	0.361302	0	0	0	0	1	0.117119	0	0
Cc001116.t1	0	0	6	0.307222	1	0.050943	0	0	6	0.293261	4	0.189661	0	0	4	0.191717	2	0.0965977	3	0.147079	1	0.04661	0	0
Cc001117.t1	81	11.0144	62	9.20875	33	4.87648	35	4.47607	24	3.40269	42	5.77663	24	3.37607	33	4.588	31	4.34317	185	26.3094	144	19.4693	126	16.7349
Cc001118.t1	9	0.768777	2	0.186604	13	1.20675	2	0.160672	2	0.178124	3	0.259195	2	0.17673	4	0.349342	4	0.352035	14	1.25068	8	0.67945	22	1.8355
Cc001119.t1	8	2.05482	2	0.561107	5	1.39563	3	0.724697	6	1.60683	10	2.59795	7	1.85997	5	1.31306	8	2.1171	6	1.61174	15	3.83076	5	1.25438
Cc001120.t1	10	0.882738	11	1.06061	1	0.0959284	28	2.32457	25	2.30095	31	2.76784	19	1.73504	15	1.3538	12	1.09139	5	0.461598	5	0.438846	9	0.775977
Cc001121.t1	8	1.53313	7	1.46527	15	3.12389	12	2.16283	10	1.99813	16	3.10139	8	1.586	9	1.76345	5	0.987249	18	3.60764	5	0.952727	13	2.43336
Cc001122.t1	141	7.53631	117	6.83058	131	7.60898	121	6.08243	113	6.29728	98	5.29803	113	6.24801	133	7.26815	141	7.76474	160	8.94379	156	8.29038	144	7.51756
Cc001123.t1	41	5.14053	30	4.10844	39	5.31378	20	2.35834	59	7.71277	19	2.40949	21	2.72375	42	5.38401	15	1.93769	35	4.58938	42	5.2358	30	3.67384
Cc001123.t2	62	4.23095	57	4.24868	41	3.04051	58	3.72243	34	2.41914	74	5.10771	43	3.03556	41	2.86064	58	4.07796	42	2.99749	52	3.52825	53	3.53262
Cc001123.t3	13	1.77427	9	1.34169	18	2.66971	9	1.15524	21	2.98834	21	2.89897	12	1.69426	13	1.81406	7	0.984335	14	1.99833	11	1.49272	14	1.86629
Cc001124.t1	28	5.7217	32	7.14249	28	6.21786	37	7.11084	38	8.09628	49	10.1277	29	6.1304	35	7.31254	46	9.68486	26	5.55651	42	8.53348	33	6.58652
Cc001125.t1	1	0.143917	1	0.157197	2	0.312794	4	0.541408	2	0.300108	6	0.873398	3	0.44664	3	0.441435	3	0.444838	3	0.451539	3	0.429283	2	0.281137
Cc001126.t1	23	1.11348	15	0.793188	19	0.999589	45	2.04888	32	1.61524	36	1.7628	18	0.901464	22	1.08895	26	1.29686	29	1.46829	20	0.962703	30	1.41856
Cc001127.t1	0	0	0	0	0	0	0	0	0	0	0	0	0	0	0	0	0	0	1	0.100734	0	0	0	0
Cc001128.t1	133	4.61467	86	3.25926	37	1.3951	386	12.5959	368	13.3129	512	17.9683	190	6.81971	249	8.83325	169	6.04148	153	5.5519	160	5.51974	165	5.59174
Cc001129.t1	4	0.549989	1	0.150185	0	0	2	0.258628	4	0.57344	5	0.695363	2	0.284477	6	0.843485	5	0.708324	4	0.575195	4	0.546844	4	0.53719
Cc001130.t1	207	9.47556	208	10.3999	207	10.2972	272	11.71	261	12.4569	277	12.8252	243	11.5071	218	10.2029	267	12.5926	204	9.76622	200	9.10279	211	9.43391
Cc001131.t1	1	0.0860157	4	0.375811	3	0.280423	17	1.37524	12	1.0762	53	4.61107	48	4.27112	18	1.58301	21	1.86108	17	1.52928	5	0.427619	7	0.588098
Cc001132.t1	0	0	0	0	0	0	0	0	0	0	0	0	0	0	0	0	0	0	1	0.0652308	0	0	0	0
Cc001132.t2	0	0	1	0.168332	0	0	0	0	0	0	0	0	0	0	0	0	0	0	0	0	0	0	0	0
Cc001133.t1	318	94.8531	232	75.5865	183	59.3186	1302	365.247	857	266.526	1116	336.695	349	107.689	495	150.96	314	96.4988	322	100.448	348	103.208	361	105.173
Cc001134.t1	256	10.871	276	12.8017	235	10.8445	403	16.0948	333	14.7437	331	14.2169	279	12.2562	273	11.8529	254	11.113	213	9.45952	242	10.2177	257	10.6595
Cc001135.t1	11	0.878735	6	0.523538	4	0.347248	22	1.65287	18	1.49924	15	1.212	6	0.495838	12	0.980119	14	1.15229	7	0.584823	2	0.158856	6	0.468156
Cc001136.t1	43	4.66402	56	6.63455	58	6.83652	44	4.48845	44	4.97598	54	5.92425	25	2.80514	54	5.9885	48	5.36415	39	4.42403	47	5.06873	70	7.4159
Cc001137.t1	0	0	0	0	0	0	2	0.261545	10	1.44977	8	1.12513	5	0.719213	22	3.12766	6	0.859575	28	4.07178	5	0.691264	15	2.03718
Cc001138.t1	0	0	0	0	0	0	0	0	0	0	0	0	0	0	2	0.108201	0	0	0	0	0	0	0	0
Cc001139.t1	14	0.929649	15	1.08796	27	1.94836	19	1.18658	12	0.830819	16	1.07463	13	0.893012	11	0.74682	17	1.16307	8	0.555575	14	0.924333	16	1.03773
Cc001140.t1	0	0	0	0	0	0	0	0	0	0	0	0	0	0	0	0	0	0	0	0	0	0	0	0
Cc001141.t1	0	0	0	0	0	0	0	0	0	0	0	0	0	0	0	0	0	0	0	0	0	0	0	0
Cc001142.t1	15	1.32411	7	0.674935	6	0.57557	16	1.32832	7	0.644265	28	2.49999	13	1.18713	14	1.26355	12	1.09139	63	5.81613	19	1.66761	24	2.06927
Cc001143.t1	11	1.80824	7	1.25688	5	0.8932	36	5.56567	49	8.39835	65	10.8075	34	5.78184	34	5.71446	25	4.2342	25	4.29799	20	3.26891	20	3.2112
Cc001144.t1	8	0.751	6	0.615224	8	0.816122	1	0.088288	5	0.489389	3	0.284852	1	0.0971121	7	0.671862	0	0	2	0.196355	4	0.373353	6	0.550143
Cc001145.t1	0	0	0	0	0	0	0	0	0	0	0	0	2	0.204065	0	0	0	0	6	0.61891	5	0.490337	2	0.192672
Cc001146.t1	22	6.50967	16	5.17116	20	6.43104	14	3.89597	11	3.39362	13	3.8907	16	4.89756	17	5.14301	14	4.26807	9	2.7851	5	1.47101	13	3.75711
Cc001147.t1	46	7.39735	21	3.68867	41	7.16502	18	2.72234	36	6.03608	10	1.62655	23	3.82621	24	3.94604	14	2.31961	9	1.51364	33	5.27645	23	3.61261
Cc001148.t1	8	1.53313	19	3.97717	79	16.4525	4	0.720942	9	1.79831	5	0.969185	11	2.18074	10	1.95939	26	5.13369	93	18.6395	49	9.33672	43	8.04881
Cc001149.t1	54	12.483	42	10.6049	26	6.53153	75	16.3057	66	15.9076	66	15.4319	51	12.1961	42	9.92677	47	11.1942	35	8.46166	41	9.42366	43	9.70888
Cc001150.t1	1219	296.624	1102	292.898	856	226.356	2800	640.785	1864	472.915	2475	609.152	1486	374.063	1621	403.29	1692	424.2	1208	307.419	1651	399.447	1549	368.153
Cc001151.t1	108	28.9461	136	39.8142	200	58.2522	281	70.8313	260	72.6566	317	85.9358	204	56.5614	215	58.9166	209	57.714	257	72.038	231	61.5586	237	62.0426
Cc001152.t1	110	41.9437	88	36.6513	95	39.3653	161	57.7367	114	45.3225	178	68.6503	115	45.3623	110	42.8844	102	40.0721	143	57.0259	131	49.6655	128	47.6715
Cc001153.t1	105	25.0555	68	17.7237	109	28.2655	213	47.802	168	41.7983	191	46.0994	85	20.9825	101	24.6416	91	22.373	75	18.717	90	21.3534	88	20.5103
Cc001154.t1	424	61.4995	382	60.5203	321	50.5972	419	57.1573	411	62.1559	430	63.0845	342	51.3163	353	52.3496	394	58.8803	311	47.1767	368	53.0717	405	57.3767
Cc001155.t1	323	33.4642	303	34.2888	323	36.366	298	29.0366	291	31.4344	275	28.8176	276	29.5808	269	28.4946	338	36.0797	277	30.0137	279	28.7403	285	28.8401
Cc001156.t1	25	1.23125	32	1.72142	33	1.76618	17	0.787421	29	1.48915	20	0.996286	39	1.98698	34	1.71205	43	2.18194	32	1.64823	49	2.39945	55	2.64572
Cc001156.t2	44	1.94434	40	1.93069	43	2.06492	46	1.91175	31	1.42829	27	1.20679	23	1.05141	28	1.26506	38	1.7301	56	2.58803	24	1.05449	48	2.07174
Cc001157.t1	2	0.0766564	0	0	0	0	0	0	1	0.0399626	0	0	0	0	0	0	3	0.11847	6	0.240509	1	0.0381091	1	0.0374363
Cc001158.t1	0	0	0	0	0	0	0	0	0	0	0	0	0	0	0	0	0	0	0	0	0	0	0	0
Cc001159.t1	4	1.80423	17	8.37554	12	5.88205	2	0.848426	8	3.76233	14	6.38717	6	2.79967	8	3.68939	8	3.71783	10	4.7173	10	4.48479	10	4.40562
Cc001160.t1	1	0.52094	0	0	3	1.69834	7	3.42955	12	6.51784	12	6.32291	8	4.31123	28	14.9135	63	33.814	877	477.803	339	175.589	564	286.973
Cc001161.t1	720	179.935	373	101.818	349	94.7818	445	104.591	454	118.297	566	143.07	666	172.18	563	143.855	575	148.054	570	148.977	706	175.428	597	145.725
Cc001162.t1	36	2.46578	23	1.72073	29	2.15857	41	2.64112	34	2.42809	28	1.93981	23	1.62968	15	1.05045	30	2.1171	29	2.07736	21	1.43015	29	1.9401
Cc001163.t1	107	11.5381	90	10.6005	104	12.1871	124	12.5755	106	11.9177	120	13.0882	95	10.5974	116	12.7892	113	12.5545	87	9.81144	81	8.68454	90	9.47914
Cc001164.t1	0	0	0	0	0	0	0	0	0	0	0	0	3	0.671266	0	0	0	0	1	0.22621	0	0	0	0
Cc001165.t1	167	9.53208	109	6.79563	122	7.56739	72	3.86505	44	2.61853	71	4.099	115	6.79035	54	3.15135	158	9.29172	263	15.6996	87	4.93742	50	2.7875
Cc001166.t1	130	18.856	81	12.8328	123	19.3877	240	32.7393	208	31.456	259	37.9974	150	22.5071	158	23.4312	136	20.3242	119	18.0515	121	17.4502	136	19.2672
Cc001167.t1	168	38.5949	70	17.5651	52	12.9819	123	26.5752	97	23.2341	105	24.3982	130	30.8949	140	32.8837	105	24.8529	70	16.8182	122	27.867	141	31.6383
Cc001168.t1	67	17.4515	55	15.6478	57	16.1342	70	17.1478	60	16.2946	90	23.7109	71	19.1311	70	18.6418	60	16.1019	81	22.065	94	24.3442	75	19.0807
Cc001169.t1	509	70.2472	241	36.3296	406	60.8909	78	10.1241	84	12.0872	172	24.0098	320	45.6861	246	34.7119	206	29.2918	352	50.806	427	58.5934	402	54.1891
Cc001170.t1	1	0.145617	3	0.477162	3	0.474732	2	0.273901	2	0.303652	0	0	1	0.150638	3	0.446649	6	0.900184	0	0	1	0.144784	4	0.568914
Cc001171.t1	140	23.7529	125	23.165	119	21.9408	127	20.2649	135	23.8813	150	25.7412	110	19.3066	130	22.551	130	22.7248	112	19.8733	120	20.2433	135	22.3716
Cc001172.t1	138	28.6751	124	28.1436	102	23.0325	160	31.2678	141	30.5478	150	31.5257	134	28.8041	120	25.4941	116	24.8343	126	27.3816	156	32.23	108	21.9192
Cc001173.t1	1043	151.879	995	158.259	861	136.248	878	120.243	481	73.0284	749	110.317	939	141.449	906	134.888	903	135.478	742	113	503	72.8266	777	110.512
Cc001173.t2	0	0	28	4.61711	283	46.4282	127	18.0316	475	74.7667	118	18.0181	3	0.468516	2	0.308704	2	0.311084	83	13.1045	430	64.5443	246	36.2735
Cc001174.t1	160	13.7625	144	13.5292	143	13.3668	160	12.9434	174	15.6049	217	18.8793	180	16.0167	175	15.3903	177	15.6862	214	19.251	178	15.2232	181	15.2065
Cc001174.t2	27	3.15029	23	2.93121	19	2.4091	24	2.6336	16	1.94644	39	4.60256	18	2.17261	39	4.65247	4	0.480856	26	3.17265	17	1.97217	37	4.21661
Cc001174.t3	6	2.55081	6	2.78619	17	7.854	17	6.79716	1	0.443263	10	4.30006	0	0	1	0.43467	0	0	0	0	11	4.64974	0	0
Cc001175.t1	5	0.494475	2	0.216041	4	0.429882	1	0.0930092	5	0.51556	1	0.100028	2	0.20461	2	0.202226	7	0.713248	2	0.206855	6	0.589977	5	0.482969
Cc001176.t1	365	121.623	326	118.651	280	101.39	325	101.849	296	102.837	261	87.9653	304	104.79	342	116.515	377	129.429	229	79.8032	289	95.7482	357	116.189
Cc001176.t2	43	19.8804	55	27.7748	45	22.6091	27	11.7401	54	26.0306	44	20.5758	32	15.3049	58	27.4168	73	34.7734	23	11.121	45	20.6861	38	17.1599
Cc001177.t1	248	16.2926	178	12.7729	253	18.0623	238	14.705	217	14.8639	247	16.4128	220	14.9515	225	15.1131	230	15.568	236	16.2148	253	16.526	240	15.4001
Cc001178.t1	54	6.93501	50	7.01383	32	4.466	50	6.03914	21	2.81195	33	4.28663	27	3.58708	39	5.12095	23	3.04333	16	2.14899	24	3.0646	48	6.02101
Cc001178.t2	159	21.2307	94	13.7096	129	18.7185	119	14.9439	139	19.3515	97	13.1004	132	18.2332	102	13.9251	136	18.71	73	10.1941	123	16.3298	101	13.1723
Cc001179.t1	418	16.2742	284	12.0774	364	15.4006	571	20.9079	445	18.0641	489	19.2566	383	15.4257	382	15.2061	331	13.2776	399	16.2464	463	17.9231	407	15.4772
Cc001180.t1	424	25.9642	22	1.47151	40	2.66185	385	22.1729	229	14.6211	428	26.5095	150	9.50219	136	8.51492	48	3.02844	60	3.84257	131	7.97609	49	2.93076
Cc001181.t1	240	14.6	308	20.4656	274	18.1137	250	14.3032	307	19.4722	196	12.06	210	13.2155	283	17.602	245	15.3559	217	13.8059	252	15.2424	232	13.7849
Cc001182.t1	6	1.06182	1	0.1933	5	0.961579	5	0.832188	3	0.553548	4	0.715991	2	0.366145	4	0.723756	2	0.364668	1	0.185081	3	0.527874	1	0.172852
Cc001183.t1	31	8.24884	46	13.3697	32	9.2533	12	3.00306	7	1.94206	8	2.15313	28	7.70748	14	3.80883	21	5.75729	16	4.45259	23	6.08511	15	3.89849
Cc001184.t1	0	0	0	0	0	0	0	0	0	0	0	0	0	0	0	0	0	0	1	0.035488	1	0.0337388	0	0
Cc001185.t1	0	0	0	0	0	0	0	0	0	0	0	0	0	0	0	0	0	0	0	0	0	0	0	0
Cc001185.t2	1	0.0719586	1	0.0785986	1	0.0781985	0	0	0	0	0	0	0	0	0	0	0	0	0	0	0	0	0	0
Cc001186.t1	247	35.6864	314	49.5527	161	25.2783	163	22.1486	186	28.0191	131	19.1437	235	35.1235	225	33.2369	221	32.8978	176	26.5938	223	32.0347	210	29.6347
Cc001187.t1	72	4.76394	52	3.75811	120	8.62841	40	2.48912	51	3.51835	59	3.94852	48	3.28548	41	2.77364	43	2.93137	38	2.62954	61	4.01304	70	4.52383
Cc001188.t1	71	19.1683	105	30.9633	62	18.19	35	8.8868	45	12.667	20	5.46139	23	6.42357	43	11.8693	49	13.6298	30	8.47048	57	15.3007	50	13.1847
Cc001189.t1	77	21.7403	59	18.1953	59	18.1026	101	26.8193	113	33.265	96	27.4154	51	14.896	91	26.2693	75	21.8174	74	21.8508	94	26.3884	70	19.304
Cc001190.t1	190	9.49659	240	13.1026	185	10.0485	245	11.5168	249	12.9762	223	11.2737	222	11.4786	234	11.9581	216	11.1234	227	11.8659	213	10.5853	229	11.1795
Cc001191.t1	322	24.968	260	22.0208	218	18.3696	328	23.9196	285	23.0413	328	25.7247	272	21.8182	277	21.9604	286	22.8487	237	19.2193	295	22.7436	245	18.5553
Cc001192.t1	4	0.979781	2	0.535095	2	0.532371	4	0.921469	4	1.02156	5	1.23876	6	1.52035	4	1.00176	0	0	2	0.512343	0	0	2	0.478491
Cc001193.t1	108	37.3324	110	41.5324	111	41.6966	125	40.6372	114	41.0867	131	45.8017	115	41.1229	108	38.1697	106	37.7517	84	30.3671	104	35.7442	108	36.4637
Cc001194.t1	19	1.93594	33	3.6727	26	2.87891	37	3.54563	14	1.48731	20	2.06119	26	2.74054	19	1.97936	29	3.04443	29	3.09029	20	2.02618	27	2.68706
Cc001195.t1	0	0	0	0	0	0	0	0	0	0	0	0	0	0	0	0	0	0	0	0	0	0	0	0
Cc001196.t1	102	35.2584	74	27.94	97	36.4376	89	28.9337	71	25.5891	102	35.6624	73	26.1041	93	32.8683	83	29.5603	82	29.6441	80	27.4955	100	33.7627
Cc001197.t1	0	0	0	0	0	0	0	0	0	0	0	0	0	0	0	0	0	0	0	0	0	0	0	0
Cc001197.t2	1	0.0679903	1	0.0742641	2	0.147772	2	0.127888	3	0.212668	1	0.0687694	1	0.0703348	1	0.0695152	0	0	2	0.142213	0	0	0	0
Cc001198.t1	28	4.38826	31	5.30674	32	5.45003	33	4.86407	39	6.37284	24	3.80446	28	4.53958	27	4.32644	29	4.68274	19	3.11422	24	3.73986	20	3.06153
Cc001199.t1	112	11.2568	148	16.2477	103	11.25	34	3.21387	22	2.30545	49	4.9813	72	7.48607	57	5.85741	65	6.731	101	10.6165	86	8.59422	103	10.1114
Cc001200.t1	55	5.48321	64	6.96922	42	4.55026	68	6.37577	65	6.75647	81	8.1678	75	7.73494	89	9.07182	87	8.93633	55	5.73451	86	8.52472	52	5.06349
Cc001200.t2	0	0	0	0	2	0.165068	26	1.85713	26	2.05885	15	1.15228	4	0.314268	9	0.698863	11	0.860751	15	1.19143	10	0.755139	8	0.593446
Cc001201.t1	8	3.84278	7	3.6727	3	1.566	4	1.80704	9	4.50746	12	5.83022	22	10.932	21	10.3135	23	11.3829	12	6.02834	11	5.25361	10	4.69169
Cc001201.t2	2	1.01334	7	3.87394	2	1.10121	4	1.90605	3	1.58482	5	2.56237	4	2.09656	7	3.62622	4	2.0881	2	1.05978	2	1.00754	2	0.989755
Cc001202.t1	34	11.0311	58	20.5542	27	9.51963	16	4.88217	32	10.8249	7	2.29714	22	7.38392	26	8.62476	12	4.01135	20	6.78629	25	8.06475	20	6.3379
Cc001203.t1	1	0.124117	0	0	0	0	6	0.700378	5	0.647045	12	1.50647	4	0.513586	2	0.2538	1	0.127879	2	0.25961	4	0.493628	4	0.484913
Cc001204.t1	12	0.551355	14	0.702603	11	0.549235	15	0.648176	22	1.05392	11	0.5112	7	0.332714	15	0.704651	11	0.520728	13	0.624676	13	0.593886	10	0.448771
Cc001205.t1	0	0	0	0	8	0.535028	8	0.463034	9	0.577495	18	1.12045	0	0	5	0.314611	0	0	0	0	0	0	0	0
Cc001205.t2	2	0.126235	9	0.620473	0	0	0	0	0	0	0	0	8	0.52235	0	0	8	0.520243	3	0.19803	4	0.251026	8	0.493188
Cc001206.t1	116	24.9445	85	19.965	103	24.0697	143	28.9205	131	29.3713	195	42.4131	150	33.3682	147	32.3197	101	22.3773	151	33.9591	111	23.7329	109	22.8938
Cc001207.t1	190	13.8064	140	11.1119	189	14.9247	336	22.9625	401	30.3814	437	32.1187	338	25.4079	345	25.6318	307	22.9845	264	20.0629	232	16.762	237	16.821
Cc001208.t1	131	18.7076	116	18.0941	366	56.7992	63	8.46133	134	19.952	63	9.09986	184	27.1824	233	34.02	194	28.5441	186	27.7793	202	28.6819	121	16.8774
Cc001209.t1	1	0.0588961	2	0.128661	1	0.0640032	2	0.110782	0	0	0	0	2	0.121854	0	0	3	0.182044	1	0.0615953	2	0.117119	0	0
Cc001210.t1	0	0	0	0	1	0.0696603	0	0	0	0	0	0	0	0	1	0.0655394	0	0	0	0	0	0	0	0
Cc001211.t1	2313	447.907	2704	571.941	2615	550.3	1107	201.61	1381	278.831	1000	195.867	2939	588.756	2410	477.158	3150	628.48	2379	481.802	2735	526.599	3062	579.152
Cc001212.t1	16	3.21624	15	3.29345	16	3.49513	30	5.67154	44	9.22179	19	3.86305	19	3.95098	40	8.22093	27	5.59191	34	7.14774	15	2.99798	29	5.69378
Cc001213.t1	18	1.44731	37	3.24954	33	2.88348	27	2.04176	36	3.01804	17	1.38256	29	2.41218	41	3.37058	43	3.56225	38	3.19546	33	2.63822	49	3.84821
Cc001214.t1	0	0	1	0.0627324	0	0	0	0	1	0.0598818	1	0.0580909	1	0.0594133	1	0.0587209	0	0	0	0	0	0	0	0
Cc001215.t1	173	20.2491	113	14.4467	190	24.1673	125	13.7601	149	18.1836	139	16.4559	135	16.3462	117	14.0016	160	19.2951	142	17.3824	172	20.0169	156	17.8344
Cc001215.t2	93	13.281	94	14.6624	91	14.1222	58	7.78979	60	8.93371	68	9.82207	79	11.6707	72	10.5126	84	12.3593	44	6.57144	44	6.24753	92	12.8324
Cc001216.t1	155	34.329	132	31.9327	179	43.0822	80	16.6637	95	21.9375	64	14.337	77	17.6418	109	24.6825	140	31.9467	65	15.0558	139	30.6093	157	33.9628
Cc001216.t2	24	7.52273	21	7.18977	27	9.19693	32	9.43334	22	7.18987	18	5.70669	23	7.45788	11	3.52524	17	5.49011	18	5.90063	24	7.47971	15	4.59229
Cc001217.t1	61	19.1203	56	19.1727	54	18.3939	45	13.2656	45	14.7066	45	14.2667	52	16.8613	46	14.7419	48	15.5015	50	16.3906	59	18.3876	52	15.92
Cc001218.t1	3	0.460416	0	0	0	0	1	0.144338	0	0	0	0	0	0	1	0.156914	0	0	0	0	0	0	0	0
Cc001219.t1	0	0	0	0	0	0	0	0	0	0	0	0	2	0.0836331	0	0	0	0	0	0	0	0	0	0
Cc001219.t2	33	1.58927	23	1.20989	21	1.09905	127	5.75228	75	3.766	103	5.0173	44	2.1921	56	2.75744	30	1.48859	23	1.15844	28	1.34076	32	1.50525
Cc001220.t1	53	3.39152	61	4.26363	126	8.76201	39	2.34712	45	3.00238	45	2.91259	51	3.37607	54	3.53301	62	4.08769	64	4.28311	81	5.15363	67	4.18762
Cc001221.t1	342	98.0579	375	117.441	364	113.416	283	76.3123	277	82.8077	217	62.9309	214	63.4736	239	70.0627	263	77.6927	245	73.4656	307	87.5194	266	74.4925
Cc001222.t1	69	5.18716	35	2.87396	53	4.32984	75	5.30266	82	6.42731	57	4.33415	38	2.95521	65	4.99605	39	3.02074	34	2.67314	51	3.81207	58	4.25876
Cc001223.t1	12	6.62449	12	7.23576	8	4.79928	25	12.9796	26	14.9651	5	2.79183	15	8.56615	22	12.4173	18	10.2379	13	7.50544	30	16.4665	10	5.39195
Cc001224.t1	53	11.809	68	16.5493	40	9.6853	77	16.1354	96	22.302	44	9.91605	67	15.4432	78	17.7691	86	19.7426	50	11.6512	84	18.6092	66	14.3634
Cc001225.t1	25	5.77918	46	11.6149	28	7.03395	40	8.69636	46	11.0871	27	6.31303	28	6.69588	26	6.14514	58	13.8141	40	9.67047	53	12.1818	36	8.12836
Cc001225.t2	22	7.46521	46	17.0494	24	8.85006	33	10.5314	33	11.6753	28	9.61005	36	12.637	50	17.3469	44	15.383	19	6.74271	33	11.1338	16	5.30291
Cc001226.t1	220	41.305	219	44.9113	193	39.3779	156	27.5458	203	39.7384	171	32.4731	163	31.6585	207	39.7359	253	48.9405	157	30.8277	286	53.3895	226	41.4441
Cc001227.t1	84	7.80625	98	9.94766	89	8.98811	81	7.07945	86	8.33289	50	4.69982	67	6.44112	77	7.31621	95	9.09608	53	5.1511	99	9.14761	76	6.89844
Cc001228.t1	0	0	2	0.199505	3	0.297733	1	0.08589	2	0.190439	1	0.0923717	1	0.0944744	2	0.186747	1	0.0940934	0	0	4	0.363212	1	0.0892001
Cc001229.t1	220	18.9234	155	14.5627	217	20.284	263	21.2758	193	17.3089	239	20.7933	221	19.665	233	20.4911	196	17.3701	204	18.3514	248	21.2099	215	18.063
Cc001230.t1	315	11.6392	267	10.7759	273	10.962	505	17.5491	446	17.1823	455	17.0048	310	11.8494	339	12.8069	310	11.8016	266	10.2791	379	13.9239	318	11.4766
Cc001231.t1	130	15.3619	162	20.9097	153	19.6475	116	12.8917	134	16.5098	153	18.2869	129	15.7694	155	18.7269	140	17.045	155	19.1556	143	16.8015	154	17.7745
Cc001232.t1	91	46.7471	57	31.9831	86	48.0095	140	67.6384	110	58.917	158	82.0954	126	66.9588	130	68.2794	134	70.9229	141	75.752	121	61.8029	121	60.7118
Cc001233.t1	141	65.1891	126	63.6295	117	58.7837	197	85.6592	179	86.2866	170	79.4974	148	70.785	176	83.1958	183	87.1716	161	77.8473	159	73.0908	135	60.9627
Cc001234.t1	6	0.697863	13	1.65156	10	1.26396	8	0.875106	5	0.60635	5	0.588216	12	1.44385	13	1.54595	6	0.719015	8	0.973129	8	0.925164	5	0.56802
Cc001235.t1	87	4.7531	92	5.49006	71	4.21532	137	7.0393	117	6.66466	78	4.31023	84	4.74745	140	7.8202	94	5.29119	74	4.22815	84	4.56296	100	5.3362
Cc001235.t2	12	1.1773	2	0.214322	21	2.23892	8	0.738153	0	0	26	2.58004	17	1.72535	0	0	11	1.1119	0	0	0	0	0	0
Cc001235.t3	2	0.456626	3	0.748142	2	0.496222	1	0.214725	3	0.714146	4	0.923717	11	2.59805	5	1.16717	13	3.05803	6	1.43266	5	1.13504	1	0.223
Cc001236.t1	14	2.76906	19	4.10478	8	1.71953	12	2.23222	12	2.47469	19	3.80107	6	1.22766	12	2.42671	15	3.05678	9	1.86169	15	2.94989	11	2.12506
Cc001237.t1	29	4.50679	28	4.7529	23	3.88429	32	4.67704	21	3.40269	26	4.08687	31	4.98373	27	4.29008	22	3.52257	34	5.52598	41	6.33523	34	5.16086
Cc001238.t1	310	96.352	205	69.5961	181	61.1354	1279	373.871	903	292.632	1176	369.704	324	104.176	542	172.239	309	98.9522	327	106.294	324	100.128	332	100.789
Cc001239.t1	0	0	1	0.0574675	0	0	38	1.8803	17	0.932554	25	1.33039	7	0.380989	6	0.322756	7	0.379452	4	0.220096	4	0.209248	5	0.256942
Cc001240.t1	16	0.659006	6	0.269931	4	0.179038	16	0.619785	12	0.51533	21	0.874857	13	0.553906	26	1.0949	16	0.678981	12	0.516907	17	0.696191	18	0.72413
Cc001241.t1	9	0.89484	8	0.86881	8	0.864387	8	0.748074	15	1.55499	9	0.905094	10	1.02855	14	1.42319	18	1.84393	8	0.831868	9	0.889724	9	0.874017
Cc001242.t1	0	0	0	0	0	0	0	0	0	0	0	0	0	0	0	0	0	0	0	0	0	0	0	0
Cc001243.t1	314	24.4502	323	27.4718	323	27.3319	296	21.6768	302	24.5185	337	26.5418	275	22.1518	322	25.6354	308	24.7099	262	21.3361	321	24.8523	295	22.4362
Cc001244.t1	2	0.103171	1	0.0563454	3	0.168176	4	0.194061	3	0.161355	1	0.0521765	2	0.106728	2	0.105485	2	0.106298	1	0.0539496	6	0.307743	3	0.151155
Cc001245.t1	287	15.0784	302	17.3305	310	17.6991	289	14.2798	310	16.9812	255	13.5507	312	16.9571	327	17.5652	314	16.9969	237	13.0222	285	14.8877	281	14.4196
Cc001246.t1	640	24.0076	540	22.1256	645	26.2932	712	25.1189	554	21.6677	713	27.0525	549	21.3042	616	23.6256	513	19.8269	536	21.0279	549	20.4763	499	18.2829
Cc001247.t1	1039	43.472	804	36.7436	901	40.967	1439	56.6247	1331	58.0639	1615	68.3462	1259	54.4933	1340	57.3233	1158	49.9195	1279	55.9662	1186	49.3387	1214	49.612
Cc001248.t1	135	5.81959	94	4.42607	130	6.09	91	3.68937	93	4.18	87	3.79338	101	4.50405	101	4.45156	113	5.01886	90	4.05754	99	4.2433	98	4.12629
Cc001249.t1	328	36.3223	241	29.1507	278	33.4549	416	43.3256	407	46.9925	504	56.4518	321	36.7729	348	39.4014	276	31.4903	249	28.8377	240	26.4253	253	27.3649
Cc001250.t1	104	28.4935	64	19.1524	94	27.9869	87	22.4173	95	27.1375	90	24.9404	68	19.2728	67	18.7681	72	20.3242	83	23.7822	84	22.8824	91	24.3516
Cc001251.t1	83	4.94348	68	4.4238	78	5.04852	33	1.8485	57	3.53968	57	3.43382	70	4.31296	70	4.2627	50	3.06826	64	3.98654	86	5.09287	69	4.01401
Cc001252.t1	256	29.9639	230	29.4048	277	35.2334	402	44.2524	275	33.5603	340	40.2519	253	30.6339	327	39.1326	278	33.5252	329	40.2732	243	28.2797	317	36.2404
Cc001253.t1	135	17.8968	87	12.5978	97	13.9743	211	26.3073	166	22.9448	207	27.7562	125	17.1425	112	15.1807	121	16.527	131	18.1625	107	14.1038	108	13.9843
Cc001254.t1	1	0.499821	1	0.545942	3	1.62949	0	0	0	0	0	0	3	1.55117	0	0	0	0	0	0	1	0.496963	0	0
Cc001255.t1	58	2.62896	46	2.27743	44	2.16732	104	4.43344	95	4.48967	102	4.67632	60	2.81339	88	4.07822	78	3.64266	60	2.84426	74	3.33501	77	3.40895
Cc001256.t1	1	0.107208	0	0	1	0.116504	7	0.705792	17	1.90025	14	1.51811	8	0.887238	13	1.42496	13	1.43595	28	3.1394	22	2.34509	19	1.98955
Cc001257.t1	285	27.8868	270	28.8569	257	27.3277	262	24.1106	347	35.4012	257	25.4352	1195	120.961	625	62.5269	771	77.7278	1629	166.7	701	68.1996	884	84.4853
Cc001258.t1	164	16.4832	181	19.8705	134	14.6359	172	16.2584	149	15.6142	117	11.8941	212	22.0423	154	15.8253	220	22.7818	202	21.233	150	14.9899	163	16.0015
Cc001258.t2	412	29.9971	315	25.051	315	24.9234	458	31.3617	462	35.0719	562	41.3873	438	32.9898	430	32.0098	431	32.3316	493	37.5397	427	30.9115	456	32.4281
Cc001259.t1	191	19.844	184	20.8807	192	21.6777	85	8.30552	130	14.0823	111	11.6645	121	13.0048	112	11.8972	110	11.7749	88	9.56181	122	12.6028	114	11.5685
Cc001260.t1	101	5.44557	81	4.77023	80	4.68735	230	11.6628	165	9.27556	175	9.54351	130	7.25084	134	7.38685	113	6.27723	129	7.274	123	6.59381	129	6.79338
Cc001261.t1	174	19.5614	170	20.8752	173	21.1354	207	21.8863	176	20.6299	177	20.1266	179	20.8174	201	23.1035	206	23.8608	140	16.4604	162	18.1082	170	18.667
Cc001262.t1	45	5.47501	70	9.30256	53	7.00751	74	8.46751	84	10.6558	57	7.01448	73	9.18795	91	11.32	72	9.02553	60	7.63458	64	7.74216	52	6.17946
Cc001263.t1	4	1.46482	7	2.79998	9	3.58164	6	2.06646	14	5.34549	6	2.22241	9	3.4095	6	2.24651	7	2.64114	9	3.4469	6	2.18467	7	2.50379
Cc001264.t1	12	1.216	17	1.88163	14	1.54169	40	3.81211	36	3.80356	46	4.71475	31	3.24966	58	6.00916	29	3.02774	12	1.27173	19	1.91433	15	1.48463
Cc001265.t1	354	43.3553	236	31.5706	266	35.4027	430	49.529	428	54.6534	407	50.4175	322	40.7961	377	47.2077	286	36.0889	325	41.6278	285	34.7051	343	41.0306
Cc001266.t1	0	0	0	0	0	0	0	0	0	0	0	0	0	0	0	0	0	0	0	0	0	0	0	0
Cc001267.t1	0	0	0	0	0	0	0	0	0	0	0	0	0	0	0	0	0	0	0	0	0	0	0	0
Cc001268.t1	464	47.4084	327	36.4936	310	34.4203	956	91.8644	768	81.815	1172	121.119	614	64.8977	699	73.0209	533	56.109	442	47.2304	427	43.3785	423	42.2136
Cc001269.t1	89	20.7033	86	21.8514	137	34.6326	73	15.9707	69	16.7353	78	18.3523	71	17.0856	82	19.5027	78	18.6944	92	22.382	123	28.4488	119	27.0377
Cc001269.t2	0	0	0	0	0	0	0	0	0	0	0	0	0	0	0	0	0	0	0	0	0	0	0	0
Cc001270.t1	69	19.1886	71	21.5668	56	16.9238	66	17.262	78	22.6164	94	26.4405	74	21.2887	75	21.325	82	23.495	85	24.7215	68	18.8024	86	23.3597
Cc001271.t1	0	0	0	0	0	0	0	0	0	0	0	0	0	0	0	0	0	0	0	0	0	0	0	0
Cc001271.t2	644	43.7858	735	54.5841	691	51.0553	480	30.6931	493	34.9485	530	36.4478	536	37.6995	550	38.2333	561	39.2987	493	35.0555	569	38.4653	511	33.9346
Cc001272.t1	94	6.79053	100	7.89056	67	5.25976	43	2.92144	47	3.54004	67	4.89552	76	5.67954	65	4.80089	40	2.97717	86	6.49735	92	6.60805	62	4.37464
Cc001273.t1	76	9.46462	68	9.24976	75	10.15	76	8.90133	68	8.82944	43	5.41634	102	13.1405	107	13.624	81	10.393	93	12.1125	88	10.8964	89	10.8257
Cc001273.t2	0	0	0	0	0	0	0	0	0	0	0	0	0	0	0	0	0	0	0	0	0	0	0	0
Cc001274.t1	49	9.06175	44	8.88793	65	13.0631	49	8.52244	67	12.9189	50	9.35264	57	10.9047	63	11.9121	56	10.6702	52	10.0573	50	9.19381	31	5.59954
Cc001275.t1	363	31.6655	391	37.2554	280	26.5432	416	34.1291	419	38.1091	353	31.146	390	35.194	399	35.5865	466	41.8826	383	34.9414	381	33.0457	413	35.1888
Cc001275.t2	0	0	0	0	0	0	0	0	0	0	0	0	0	0	0	0	0	0	0	0	0	0	0	0
Cc001276.t1	42	2.61083	30	2.03696	44	2.97233	94	5.49552	92	5.96282	94	5.91024	52	3.34392	61	3.87696	58	3.71471	42	2.73049	34	2.10144	45	2.73222
Cc001277.t1	48	4.81128	26	2.84659	43	4.68385	31	2.92236	36	3.76233	39	3.95396	37	3.83658	38	3.89436	24	2.47856	70	7.33803	51	5.08276	48	4.69932
Cc001278.t1	0	0	0	0	0	0	0	0	0	0	0	0	0	0	0	0	0	0	0	0	0	0	0	0
Cc001279.t1	0	0	0	0	1	0.0327847	0	0	0	0	0	0	0	0	0	0	0	0	0	0	0	0	0	0
Cc001280.t1	136	11.4063	83	7.60357	72	6.56229	63	4.96935	80	6.99571	91	7.71964	121	10.4982	117	10.0329	84	7.25863	68	5.96455	47	3.91936	68	5.57046
Cc001281.t1	0	0	0	0	0	0	0	0	0	0	0	0	0	0	0	0	0	0	0	0	0	0	0	0
Cc001282.t1	161	4.14396	155	4.35766	195	5.4543	123	2.97746	60	1.61018	96	2.49924	134	3.56794	100	2.63161	123	3.26184	66	1.77662	84	2.1497	125	3.14249
Cc001283.t1	119	13.6267	82	10.2563	89	11.0751	143	15.4004	114	13.6108	182	21.0796	96	11.372	118	13.8152	96	11.3262	91	10.898	100	11.3855	97	10.849
Cc001284.t1	13	3.81609	12	3.84759	6	1.914	14	3.86505	13	3.97881	10	2.96909	13	3.94768	16	4.80206	16	4.83909	16	4.91198	9	2.6268	5	1.43357
Cc001284.t2	12	3.12564	26	7.39713	36	10.19	17	4.16446	24	6.51784	16	4.21527	16	4.31123	31	8.25566	16	4.29384	22	5.99297	21	5.43859	25	6.36022
Cc001285.t1	57	6.14648	49	5.77138	33	3.86706	128	12.9812	111	12.4799	151	16.4694	83	9.25877	90	9.92263	67	7.4438	71	8.00704	81	8.68454	66	6.95137
Cc001286.t1	53	11.953	73	17.9828	118	28.9201	141	29.907	116	27.2769	144	32.8483	146	34.0626	144	33.2045	95	22.0746	134	31.6059	100	22.4239	107	23.57
Cc001287.t1	116	28.4137	93	24.8819	111	29.5466	149	34.3247	141	36.01	206	51.0369	112	28.3799	124	31.0544	141	35.5841	178	45.5985	128	31.1737	153	36.6045
Cc001288.t1	239	26.3876	215	25.9282	281	33.715	209	21.702	204	23.4837	213	23.7864	214	24.4421	169	19.0775	185	21.0446	255	29.4444	219	24.0411	248	26.7441
Cc001289.t1	1	0.0844446	0	0	0	0	0	0	0	0	0	0	0	0	27	2.33114	7	0.609029	104	9.18474	44	3.69432	39	3.2167
Cc001290.t1	0	0	1	0.0424366	1	0.0422206	1	0.0365393	2	0.0810165	0	0	5	0.200957	298	11.8374	146	5.84426	4346	176.588	1142	44.1149	1701	64.5488
Cc001291.t1	0	0	0	0	0	0	0	0	0	0	0	0	0	0	0	0	0	0	1	0.112121	0	0	0	0
Cc001292.t1	0	0	0	0	0	0	0	0	0	0	0	0	0	0	1	0.0439724	0	0	3	0.134937	1	0.0427619	1	0.042007
Cc001293.t1	0	0	0	0	0	0	1	0.152568	0	0	2	0.328163	0	0	0	0	0	0	0	0	1	0.161295	0	0
Cc001294.t1	9	2.36086	11	3.15175	12	3.42077	10	2.46705	7	1.91452	2	0.530646	6	1.62818	5	1.341	5	1.35134	14	3.84075	6	1.5649	5	1.28107
Cc001295.t1	7	1.4071	4	0.878254	6	1.31067	2	0.378103	4	0.838345	7	1.42323	6	1.24768	7	1.43866	2	0.414215	5	1.05114	1	0.199866	3	0.589012
Cc001296.t1	430	50.9753	329	42.601	398	51.2731	651	72.5812	556	68.7228	725	86.9316	413	50.6483	458	55.5123	402	49.1004	487	60.3784	389	45.8512	457	52.9154
Cc001297.t1	292	23.6845	504	44.6523	426	37.5497	153	11.6714	223	18.8591	131	10.7473	311	26.0955	316	26.206	296	24.7366	249	21.1223	307	24.7588	319	25.2724
Cc001297.t2	71	6.9842	130	13.968	103	11.0106	36	3.33052	39	3.99998	13	1.29345	63	6.41095	44	4.42531	140	14.1891	41	4.21797	65	6.35742	43	4.13144
Cc001298.t1	0	0	0	0	0	0	0	0	0	0	0	0	0	0	0	0	0	0	0	0	0	0	0	0
Cc001299.t1	0	0	0	0	0	0	0	0	0	0	0	0	0	0	0	0	0	0	0	0	0	0	0	0
Cc001299.t2	0	0	0	0	0	0	1	0.01277	1	0.0141571	0	0	0	0	0	0	1	0.0139897	2	0.0284008	0	0	0	0
Cc001300.t1	468	36.5958	812	69.3542	1304	110.81	227	16.6941	395	32.2045	144	11.3893	465	37.615	413	33.0193	588	47.3729	590	48.2501	601	46.7271	670	51.1722
Cc001301.t1	46	13.2921	90	28.406	63	19.783	58	15.7622	57	17.173	55	16.0748	50	14.9462	46	13.5902	65	19.3516	44	13.2969	61	17.5257	56	15.8051
Cc001302.t1	61	14.1012	68	17.1699	56	14.0679	52	11.3053	52	12.5333	46	10.7555	31	7.41329	44	10.3995	52	12.385	37	8.94518	74	17.0086	59	13.3215
Cc001303.t1	3	0.932439	4	1.35797	4	1.35106	5	1.46157	6	1.9444	11	3.45812	8	2.57225	7	2.22449	2	0.640467	2	0.650116	0	0	7	2.12506
Cc001303.t2	188	13.5282	150	11.7898	102	7.97624	195	13.1968	187	14.03	130	9.46181	103	7.66732	111	8.16655	176	13.0486	99	7.4504	169	12.0915	185	13.0026
Cc001303.t3	0	0	12	1.19408	36	3.564	0	0	0	0	31	2.85647	42	3.95815	46	4.2846	11	1.03248	21	2.00079	14	1.26811	4	0.355922
Cc001304.t1	158	50.3785	137	47.7134	150	51.975	161	48.2798	185	61.5027	157	50.6332	151	49.8068	157	51.1823	145	47.6348	95	31.6791	105	33.2879	127	39.5518
Cc001305.t1	583	78.4119	500	73.454	587	85.7959	359	45.4108	371	52.0262	370	50.3342	439	61.0803	383	52.6677	410	56.8153	458	64.4229	437	58.4392	499	65.5524
Cc001306.t1	1	0.119698	3	0.39223	3	0.390233	20	2.25149	19	2.37124	22	2.66353	5	0.619129	5	0.611914	3	0.369979	9	1.12666	4	0.476055	6	0.701477
Cc001307.t1	0	0	0	0	0	0	0	0	0	0	0	0	0	0	0	0	0	0	0	0	0	0	0	0
Cc001308.t1	1630	124.306	2467	205.497	1238	102.598	981	70.3599	724	57.5675	971	74.8982	989	78.0232	847	66.042	1164	91.4587	1025	81.7504	1198	90.8387	1283	95.5664
Cc001309.t1	9	1.71588	5	1.04123	3	0.621557	9	1.61376	8	1.59026	14	2.69973	0	0	0	0	7	1.37502	7	1.39574	23	4.35995	14	2.60703
Cc001309.t2	34	1.9588	15	0.943918	24	1.50258	42	2.27568	34	2.04232	53	3.08841	36	2.14554	32	1.88492	13	0.771653	45	2.71135	32	1.83303	20	1.12542
Cc001310.t1	212	8.95113	274	12.6364	220	10.0944	277	10.9995	282	12.4144	232	9.90782	217	9.47818	261	11.2672	245	10.658	253	11.1718	270	11.3348	250	10.3099
Cc001311.t1	78	3.69394	35	1.81049	98	5.04355	66	2.93962	46	2.27137	48	2.29924	142	6.95675	166	8.03777	48	2.34209	277	13.7194	201	9.46457	335	15.4958
Cc001312.t1	1219	144.509	1245	161.21	1158	149.182	868	96.7749	877	108.399	630	75.5405	845	103.627	851	103.146	956	116.766	608	75.3801	841	99.1282	933	108.031
Cc001313.t1	359	20.9436	331	21.092	309	19.5898	411	22.5502	352	21.4109	401	23.6619	497	29.9941	501	29.8832	479	28.7912	471	28.7369	529	30.6847	554	31.5676
Cc001313.t2	3	0.209359	0	0	0	0	0	0	0	0	0	0	6	0.433156	0	0	0	0	4	0.291939	7	0.485711	0	0
Cc001314.t1	2666	163.256	1263	84.4782	3733	248.418	2262	130.273	1293	82.5548	1277	79.0948	3111	197.075	2832	177.311	2195	138.488	3561	228.057	4917	299.377	6875	411.203
Cc001314.t2	0	0	0	0	0	0	0	0	0	0	0	0	0	0	0	0	0	0	0	0	0	0	0	0
Cc001315.t1	149	20.1132	173	25.5078	133	19.5102	129	16.3771	170	23.9265	129	17.613	143	19.9689	155	21.3924	133	18.4976	72	10.1646	96	12.8848	99	13.0528
Cc001316.t1	592	19.9782	535	19.7207	647	23.7277	613	19.4557	503	17.6986	576	19.661	712	24.8564	603	20.8058	669	23.2611	591	20.8586	711	23.8569	652	21.491
Cc001316.t2	53	1.78696	100	3.68274	62	2.27168	40	1.26839	69	2.42562	126	4.29693	52	1.8137	123	4.24011	94	3.26539	55	1.93938	77	2.58131	29	0.955019
Cc001317.t1	107	16.7694	104	17.8033	84	14.3063	85	12.5287	114	18.6283	92	14.5838	68	11.0247	82	13.1395	105	16.9547	72	11.8013	122	19.0109	84	12.8584
Cc001318.t1	101	3.13921	137	4.65106	141	4.76248	123	3.59547	158	5.12024	116	3.64674	136	4.37282	128	4.06763	157	5.02767	135	4.38828	158	4.88276	110	3.33938
Cc001319.t1	15	3.62615	22	5.80911	17	4.466	20	4.54712	16	4.03282	12	2.93416	25	6.25199	24	5.93196	26	6.47584	25	6.32057	23	5.52831	22	5.1946
Cc001320.t1	8	1.61691	14	3.09069	11	2.41603	1	0.190084	1	0.210731	0	0	3	0.627248	4	0.826585	10	2.08239	5	1.05688	5	1.00479	10	1.9741
Cc001321.t1	2	1.07208	6	3.51302	10	5.82522	6	3.02482	4	2.23559	3	1.62655	8	4.43619	5	2.74031	4	2.20915	5	2.80303	4	2.1319	6	3.1414
Cc001322.t1	5	1.34988	8	2.35911	9	2.64048	7	1.77736	2	0.562976	3	0.819209	2	0.558572	4	1.10412	2	0.556318	2	0.564699	4	1.07373	3	0.791081
Cc001323.t1	53	9.16027	48	9.06161	87	16.3406	19	3.08843	23	4.14471	22	3.84594	18	3.21831	25	4.41779	21	3.73955	18	3.25362	21	3.60879	22	3.71389
Cc001324.t1	22	9.46172	17	7.98598	20	9.34744	15	6.06723	13	5.82942	7	3.04504	12	5.3389	16	7.03558	21	9.30539	16	7.19663	24	10.2629	13	5.46091
Cc001325.t1	30	6.4889	45	10.6315	37	8.69695	15	3.05136	37	8.34423	17	3.71918	34	7.60768	33	7.29787	33	7.35414	37	8.36976	39	8.38734	39	8.23927
Cc001326.t1	50	8.00579	42	7.3454	32	5.568	52	7.83049	36	6.00995	72	11.6604	37	6.12857	40	6.54827	38	6.26882	53	8.87506	65	10.348	65	10.1653
Cc001327.t1	634	42.948	643	47.5769	611	44.979	644	41.029	625	44.1436	554	37.9587	642	44.9896	639	44.2575	721	50.3218	565	40.0279	608	40.9512	649	42.941
Cc001328.t1	209	29.061	145	22.0224	194	29.3144	178	23.2775	142	20.5867	157	22.0807	165	23.734	194	27.5803	181	25.9305	164	23.849	174	24.056	186	25.2611
Cc001329.t1	44	7.46521	10	1.8532	3	0.553128	90	14.361	60	10.6139	101	17.3324	39	6.84506	48	8.32652	44	7.69148	23	4.08112	26	4.38604	22	3.64575
Cc001330.t1	205	51.9334	195	53.9585	161	44.3235	300	71.477	254	67.0906	331	84.8143	193	50.5794	243	62.9408	211	55.0736	199	52.7239	210	52.8959	183	45.2813
Cc001331.t1	3	0.428418	3	0.46795	1	0.155189	32	4.29782	31	4.61575	40	5.77769	9	1.32957	17	2.48215	6	0.882806	5	0.746754	1	0.141989	4	0.557931
Cc001332.t1	89	10.1599	76	9.47647	51	6.32683	36	3.86505	19	2.26146	7	0.808253	123	14.5254	80	9.33735	88	10.3503	183	21.8481	99	11.2369	110	12.265
Cc001333.t1	612	40.6389	479	34.7423	449	32.4006	633	39.5318	572	39.6024	557	37.4105	617	42.3837	574	38.9704	566	38.7236	530	36.8068	494	32.6158	476	30.8725
Cc001334.t1	21	6.31481	9	2.95607	6	1.96068	11	3.11089	17	5.32996	15	4.56226	22	6.84364	32	9.83838	19	5.88657	25	7.86217	17	5.08276	19	5.58045
Cc001335.t1	7	0.311561	4	0.194463	7	0.338578	18	0.753476	24	1.11376	26	1.17049	18	0.828783	29	1.3197	7	0.321004	16	0.744777	18	0.796576	12	0.521676
Cc001336.t1	4	0.186097	3	0.152452	3	0.151675	1	0.0437553	8	0.388064	6	0.282344	12	0.577542	8	0.380541	10	0.479343	8	0.389252	5	0.231291	5	0.227208
Cc001337.t1	140	8.51668	160	10.6315	167	11.0401	171	9.78341	140	8.87984	163	10.0295	156	9.81726	225	13.9945	181	11.3446	163	10.3703	235	14.2141	201	11.943
Cc001337.t2	213	12.9362	92	6.10307	108	7.128	87	4.96935	86	5.4458	40	2.45718	106	6.65975	108	6.70633	141	8.82299	185	11.7507	158	9.54103	152	9.01668
Cc001338.t1	37	7.95645	35	8.22087	43	10.0485	44	8.89861	53	11.8831	20	4.35006	48	10.6778	46	10.1137	53	11.7425	58	13.0439	80	17.1048	71	14.9125
Cc001339.t1	181	97.0232	153	89.5819	210	122.33	34	17.1407	73	40.7994	52	28.1935	283	156.93	228	124.958	254	140.281	231	129.5	364	194.003	320	167.541
Cc001340.t1	3	0.11096	4	0.161599	1	0.040194	10	0.347855	8	0.308511	8	0.299284	9	0.344359	0	0	6	0.228647	10	0.386819	3	0.110326	8	0.289008
Cc001340.t2	2	0.0740475	1	0.0404401	1	0.0402342	13	0.452664	8	0.30882	10	0.37448	9	0.344704	7	0.264979	0	0	4	0.154882	12	0.441745	6	0.216973
Cc001341.t1	131	11.7603	142	13.9242	153	14.9264	117	9.87839	113	10.577	96	8.71702	141	13.0946	125	11.4734	137	12.6718	118	11.0788	132	11.7824	162	14.2049
Cc001342.t1	1066	120.574	165	20.3852	298	36.6294	191	20.3181	106	12.5008	401	45.8765	658	76.9923	548	63.374	971	113.158	1633	193.173	1630	183.314	2190	241.945
Cc001343.t1	3	0.508992	0	0	2	0.368752	1	0.159566	1	0.176898	2	0.343216	2	0.351029	1	0.173469	0	0	1	0.17744	2	0.337388	0	0
Cc001344.t1	2	0.632252	7	2.41708	10	3.43538	16	4.75699	17	5.6033	12	3.83698	12	3.92432	14	4.52502	9	2.93137	5	1.65307	7	2.20023	5	1.54385
Cc001345.t1	39	2.43252	15	1.02191	28	1.89786	146	8.56438	142	9.23452	127	8.01204	52	3.3552	83	5.293	54	3.47019	80	5.21847	54	3.34884	53	3.2288
Cc001346.t1	25	5.53694	5	1.20957	76	18.2919	6	1.24978	2	0.461843	3	0.672046	21	4.81141	28	6.34045	9	2.05371	82	18.9935	38	8.36802	56	12.1141
Cc001347.t1	124	10.3064	45	4.08536	74	6.68395	188	14.6959	130	11.2658	149	12.5262	112	9.63002	102	8.668	90	7.7072	124	10.7788	110	9.09051	109	8.84885
Cc001348.t1	1086	168.771	811	137.664	929	156.892	1214	177.435	1058	171.431	1126	176.993	992	159.479	969	153.966	876	140.262	1508	245.094	1022	157.917	1108	168.183
Cc001349.t1	67	12.2074	35	6.96546	38	7.524	124	21.2483	64	12.1581	177	32.619	458	86.3254	136	25.335	232	43.5518	464	88.4157	231	41.8477	202	35.9481
Cc001350.t1	518	76.6365	404	65.2859	983	158.043	154	21.4278	245	37.7926	171	25.5888	453	69.331	315	47.6485	366	55.7898	617	95.4669	379	55.7513	292	42.1952
Cc001351.t1	83	6.70284	105	9.26194	100	8.77598	119	9.03814	133	11.1987	135	11.0271	108	9.02252	120	9.90819	97	8.07087	137	11.5708	117	9.39455	136	10.7274
Cc001352.t1	211	20.1659	135	14.0929	126	13.0864	337	30.2912	249	24.8124	299	28.9038	174	17.2031	213	20.8136	162	15.9521	181	18.0915	193	18.3401	164	15.3092
Cc001353.t1	521	75.2738	317	50.0262	869	136.44	188	25.5456	219	32.9902	138	20.1666	438	65.4641	325	48.0089	372	55.3754	579	87.4875	367	52.7208	260	36.6905
Cc001354.t1	133	7.82072	79	5.07405	95	6.07064	220	12.1666	171	10.484	217	12.9063	134	8.15124	147	8.83782	107	6.48257	139	8.54814	129	7.54214	133	7.63874
Cc001355.t1	16	3.56499	17	4.13732	21	5.08478	85	17.8118	64	14.868	96	21.635	54	12.4467	67	15.2632	51	11.7078	53	12.3502	22	4.87383	14	3.04678
Cc001356.t1	22	0.953937	17	0.805152	15	0.706811	18	0.734043	7	0.316468	16	0.701722	7	0.313992	14	0.620665	6	0.26805	8	0.362784	10	0.431128	13	0.550573
Cc001357.t1	101	6.96952	88	6.63278	125	9.3736	146	9.47514	142	10.2165	163	11.3767	117	8.352	111	7.83135	108	7.67844	123	8.87662	112	7.68438	105	7.07693
Cc001358.t1	1	0.105979	1	0.115758	10	1.15169	0	0	0	0	0	0	0	0	0	0	0	0	0	0	0	0	0	0
Cc001359.t1	99	6.79348	176	13.1917	233	17.3751	164	10.5841	88	6.29614	138	9.57821	69	4.89812	78	5.47248	76	5.37327	75	5.38245	75	5.11715	57	3.82038
Cc001359.t2	751	51.439	742	55.5122	921	68.5531	450	28.9879	461	32.9221	388	26.8802	520	36.845	504	35.2952	587	41.4246	387	27.722	484	32.9615	614	41.0767
Cc001360.t1	43	3.46499	28	2.46447	28	2.45192	24	1.81885	18	1.51231	13	1.05956	20	1.6672	26	2.1421	16	1.32838	4	0.337097	10	0.801204	19	1.49541
Cc001361.t1	383	29.5739	390	32.8933	333	27.9428	370	26.8698	406	32.6867	370	28.8975	361	28.8364	354	27.9477	389	30.9477	368	29.718	389	29.8655	408	30.7712
Cc001362.t1	115	19.334	87	15.9762	88	16.0776	103	16.2859	97	17.0032	94	15.9845	109	18.9572	102	17.533	107	18.5343	83	14.5936	102	17.0503	137	22.4967
Cc001363.t1	237	24.4856	70	7.89938	103	11.5642	30	2.91498	13	1.40036	22	2.29897	68	7.26767	48	5.07034	53	5.64166	61	6.59105	66	6.7798	65	6.5592
Cc001364.t1	0	0	3	0.334804	1	0.111033	1	0.0960924	3	0.31959	2	0.206688	0	0	1	0.104465	0	0	3	0.320568	3	0.304767	3	0.299387
Cc001365.t1	173	29.3519	159	29.4658	149	27.472	178	28.4028	188	33.2569	144	24.7116	143	25.0986	159	27.5816	175	30.5911	163	28.9227	168	28.3406	176	29.166
Cc001366.t1	223	20.0195	228	22.3571	171	16.6825	334	28.1999	287	26.8637	302	27.4223	258	23.9603	293	26.8936	215	19.8864	332	31.1708	281	25.0822	267	23.4118
Cc001367.t1	117	15.0782	101	14.2173	105	14.7051	132	15.9989	119	15.9899	140	18.249	110	14.6649	112	14.7576	104	13.8091	90	12.1302	126	16.1452	115	14.4756
Cc001368.t1	104	3.16074	121	4.01673	145	4.78893	152	4.34461	100	3.16876	117	3.59658	119	3.74133	104	3.23163	166	5.19794	64	2.03422	144	4.35139	105	3.11687
Cc001368.t2	89	2.75697	89	3.01137	61	2.05346	125	3.64169	141	4.55402	96	3.00788	65	2.08295	131	4.14902	36	1.14898	110	3.56366	96	2.9568	116	3.50973
Cc001369.t1	0	0	0	0	0	0	0	0	0	0	0	0	0	0	0	0	0	0	0	0	0	0	0	0
Cc001370.t1	0	0	0	0	0	0	0	0	0	0	0	0	0	0	0	0	0	0	0	0	0	0	0	0
Cc001371.t1	0	0	0	0	0	0	0	0	0	0	0	0	0	0	0	0	0	0	0	0	0	0	1	0.122461
Cc001372.t1	0	0	0	0	0	0	0	0	0	0	0	0	0	0	0	0	1	0.129618	0	0	2	0.250172	3	0.368633
Cc001373.t1	221	20.4864	326	33.0083	356	35.8623	55	4.79499	231	22.3264	67	6.28197	708	67.8937	643	60.942	1071	102.289	878	85.1195	813	74.933	975	88.2779
Cc001374.t1	562	88.8314	339	58.5278	1178	202.344	497	73.8819	405	66.7451	328	52.4387	891	145.69	738	119.267	1072	174.579	1440	238.042	1732	272.2	1918	296.11
Cc001375.t1	22	2.65052	26	3.42147	28	3.6659	38	4.30569	27	3.39161	28	3.41204	44	5.48383	38	4.68084	39	4.84106	27	3.40199	35	4.19262	24	2.82419
Cc001376.t1	451	47.5243	496	57.089	575	65.8449	387	38.3532	482	52.9566	484	51.5861	843	91.8946	781	84.1439	782	84.9012	564	62.1555	488	51.1291	546	56.1961
Cc001377.t1	40	6.97863	47	8.95653	58	10.9965	32	5.25064	48	8.73144	52	9.17617	47	8.48265	42	7.4919	47	8.44843	58	10.5828	59	10.2346	60	10.2244
Cc001378.t1	3	0.630456	21	4.82042	18	4.11075	13	2.56938	19	4.16314	11	2.33816	19	4.13057	13	2.79325	25	5.41304	28	6.15393	14	2.9253	4	0.821047
Cc001378.t2	8	1.71037	0	0	3	0.697006	7	1.4075	0	0	0	0	11	2.43285	7	1.53014	0	0	9	2.01235	15	3.18861	2	0.417642
Cc001379.t1	175	17.1689	142	15.2169	133	14.1798	141	13.0099	137	14.0139	130	12.9002	154	15.6296	141	14.1435	99	10.0071	151	15.4933	149	14.5345	166	15.907
Cc001379.t2	19	2.60277	45	6.73328	57	8.4854	26	3.34971	51	7.28428	43	5.95798	40	5.66847	50	7.00301	66	9.31524	20	2.86532	43	5.8568	31	4.14781
Cc001379.t3	2	0.459463	14	3.51302	14	3.49513	19	4.10512	15	3.59291	12	2.78836	23	5.46602	24	5.63721	23	5.44397	10	2.4026	11	2.5126	3	0.673156
Cc001380.t1	514	48.2517	356	36.5033	467	47.6411	507	44.762	438	42.8705	462	43.8672	470	45.6427	459	44.055	467	45.1684	350	34.3621	430	40.1354	514	47.1289
Cc001381.t1	10	0.499821	8	0.436753	9	0.488846	12	0.564089	5	0.260567	13	0.657212	6	0.310234	6	0.306618	7	0.360479	5	0.261364	3	0.149089	3	0.146457
Cc001382.t1	0	0	0	0	0	0	0	0	0	0	3	0.183685	0	0	0	0	0	0	0	0	1	0.0601886	0	0
Cc001383.t1	545	24.8555	717	35.7171	477	23.6406	550	23.5906	616	29.2914	344	15.8683	505	23.8254	579	26.9983	585	27.4884	493	23.5144	554	25.1214	538	23.9652
Cc001384.t1	14	0.500304	7	0.273235	19	0.737861	22	0.739401	14	0.521637	19	0.686764	17	0.62846	31	1.13266	32	1.17821	448	16.7435	229	8.13675	211	7.36483
Cc001385.t1	212	21.9641	200	22.6329	133	14.9742	164	15.9799	176	19.0119	151	15.8235	187	20.0421	192	20.3382	173	18.4668	146	15.8195	220	22.6626	186	18.822
Cc001386.t1	484	21.3368	490	23.5946	458	21.9414	466	19.3206	408	18.7533	422	18.8167	366	16.6912	507	22.852	479	21.7564	430	19.825	436	19.1109	442	19.0318
Cc001387.t1	44	7.23296	38	6.82306	37	6.60968	30	4.63806	26	4.45627	31	5.15434	29	4.93157	38	6.38675	31	5.25041	43	7.39254	35	5.7206	29	4.65625
Cc001388.t1	5	0.697863	4	0.609807	5	0.758377	31	4.06924	24	3.49258	36	5.08219	28	4.04279	13	1.85514	12	1.72564	73	10.6558	23	3.19181	8	1.0906
Cc001389.t1	240	27.5678	239	29.9861	291	36.3244	165	17.8248	171	20.4796	163	18.9376	176	20.9135	188	22.0791	203	24.0245	237	28.4708	222	25.3544	252	28.2726
Cc001390.t1	0	0	0	0	0	0	0	0	0	0	0	0	0	0	0	0	0	0	1	0.256171	1	0.243545	1	0.239245
Cc001391.t1	168	14.5182	56	5.28594	50	4.69556	605	49.171	545	49.1059	601	52.5321	294	26.2829	376	33.2218	221	19.6772	386	34.886	290	24.9178	257	21.6925
Cc001392.t1	38	4.65396	34	4.54831	19	2.52876	40	4.60735	24	3.06468	28	3.46853	23	2.914	40	5.00878	41	5.17358	12	1.53703	26	3.16608	26	3.11019
Cc001393.t1	21	8.82638	22	10.0999	8	3.654	19	7.5105	14	6.13516	26	11.0531	15	6.52196	18	7.73514	26	11.2591	13	5.71437	25	10.4475	20	8.21047
Cc001394.t1	26	4.8815	8	1.6406	18	3.67255	163	28.7819	123	24.0779	222	42.1581	77	14.9553	156	29.9459	102	19.7309	91	17.8683	79	14.7474	75	13.7536
Cc001395.t1	10	0.326162	1	0.0356258	2	0.0708889	40	1.227	42	1.42829	59	1.9464	15	0.506113	33	1.10047	11	0.369652	3	0.102333	5	0.162148	5	0.159286
Cc001396.t1	49	2.55982	98	5.59205	109	6.18806	10	0.49132	95	5.17453	17	0.898276	74	3.99915	103	5.50152	107	5.75923	71	3.87911	115	5.97338	90	4.59229
Cc001396.t2	89	7.85637	93	8.96699	46	4.41271	85	7.05672	63	5.79838	81	7.23211	71	6.48356	55	4.96395	51	4.63842	65	6.00077	79	6.93376	62	5.34562
Cc001396.t3	5	0.614398	5	0.671091	0	0	26	3.00472	4	0.512477	13	1.61574	8	1.01693	4	0.502542	0	0	7	0.899579	14	1.71048	0	0
Cc001397.t1	794	193.207	667	177.28	623	164.743	1778	406.898	1464	371.431	1690	415.946	855	215.225	1005	250.035	788	197.559	755	192.137	793	191.86	906	215.33
Cc001398.t1	62	21.8398	56	21.5465	77	29.4756	103	34.1229	94	34.5238	83	29.5721	60	21.8641	75	27.0116	68	24.6793	56	20.6303	62	21.7149	55	18.9232
Cc001399.t1	1514	455.268	1014	333.051	789	257.83	4682	1324.11	3461	1085.12	4431	1347.69	1725	536.603	2095	644.106	1546	478.981	1699	534.313	1658	495.718	1650	484.618
Cc001399.t2	1	0.393476	4	1.71914	0	0	0	0	0	0	1	0.397985	2	0.814088	4	1.6092	0	0	3	1.23453	0	0	2	0.768639
Cc001400.t1	32	1.63252	9	0.501513	9	0.49896	45	2.1591	34	1.80851	27	1.39322	24	1.26661	35	1.82561	6	0.315375	15	0.800315	34	1.72463	11	0.548119
Cc001401.t1	101	8.21024	57	5.06106	62	5.47699	272	20.7948	190	16.1036	194	15.9509	72	6.05467	104	8.64372	61	5.10896	72	6.12109	106	8.56742	94	7.4634
Cc001402.t1	0	0	9	1.59472	0	0	6	0.915407	0	0	22	3.60979	0	0	0	0	18	3.00851	10	1.69657	0	0	0	0
Cc001402.t2	61	7.77997	12	1.67171	20	2.772	95	11.3952	100	13.2979	65	8.38512	55	7.25661	61	7.95445	36	4.73062	74	9.87055	64	8.11592	77	9.59209
Cc001403.t1	101	6.94361	101	7.58433	100	7.471	152	9.82786	100	7.168	140	9.73509	125	8.8899	126	8.8566	107	7.57906	179	12.87	123	8.40773	103	6.91633
Cc001404.t1	110	17.5368	79	13.7568	75	12.9938	108	16.1932	127	21.1104	110	17.7378	87	14.3483	100	16.3001	98	16.0973	64	10.6709	89	14.1077	99	15.4159
Cc001405.t1	199	5.14711	143	4.03997	178	5.00317	256	6.22733	210	5.66322	207	5.41537	186	4.97675	210	5.55344	151	4.02397	166	4.49034	235	6.04349	199	5.02733
Cc001406.t1	140	9.00547	146	10.258	122	8.52812	90	5.44468	112	7.51157	101	6.57124	115	7.65243	141	9.2732	137	9.0796	150	10.0909	157	10.0412	151	9.48701
Cc001407.t1	162	59.9185	132	53.3276	62	24.9203	135	46.9604	107	41.2633	141	52.7489	108	41.3231	133	50.2956	160	60.9725	70	27.0773	128	47.0723	154	55.6341
Cc001408.t1	192	16.0666	160	14.6243	154	14.0042	144	11.3328	154	13.4363	155	13.1191	176	15.2356	179	15.3147	163	14.0533	129	11.2895	140	11.6483	138	11.2792
Cc001409.t1	0	0	0	0	0	0	0	0	0	0	0	0	0	0	0	0	0	0	0	0	0	0	0	0
Cc001410.t1	132	13.9493	142	16.3907	103	11.8285	68	6.75832	85	9.36551	74	7.90966	80	8.74563	169	18.2599	164	17.8562	183	20.2251	124	13.0289	171	17.6502
Cc001411.t1	124	11.9436	105	11.0468	111	11.6186	109	9.874	192	19.2819	105	10.2294	114	11.3591	150	14.772	89	8.83228	77	7.75652	50	4.78844	51	4.79799
Cc001412.t1	0	0	0	0	0	0	1	0.0572129	0	0	1	0.0615305	1	0.0629312	0	0	0	0	0	0	0	0	0	0
Cc001412.t2	7	0.424438	6	0.397374	5	0.329459	25	1.42563	29	1.83336	18	1.10392	11	0.689973	13	0.80592	4	0.249887	4	0.253652	11	0.66316	7	0.414561
Cc001413.t1	87	12.0972	51	7.7458	66	9.97295	57	7.45403	68	9.85843	97	13.6422	71	10.2128	80	11.3733	95	13.6099	57	8.28897	48	6.63614	53	7.19805
Cc001414.t1	286	29.9666	184	21.0582	209	23.7976	324	31.9277	231	25.2358	493	52.2476	298	32.3006	222	23.7825	157	16.9488	220	24.1077	202	21.0442	193	19.7516
Cc001415.t1	12	1.21268	65	7.17481	3	0.329459	56	5.32237	88	9.27219	144	14.7189	80	8.36331	65	6.716	32	3.33183	24	2.53652	18	1.80862	19	1.8754
Cc001416.t1	3	0.278096	2	0.202505	3	0.302211	34	2.96417	29	2.80289	58	5.43812	33	3.16454	19	1.80077	23	2.19669	9	0.872524	13	1.19819	6	0.543249
Cc001417.t1	260	15.0966	236	14.9675	191	12.0519	545	29.7615	514	31.1175	407	23.9028	235	14.1155	393	23.3309	234	13.9988	184	11.1734	211	12.1814	196	11.1157
Cc001418.t1	54	2.57051	37	1.92379	12	0.620757	701	31.383	685	33.9977	952	45.8363	440	21.6671	664	32.3166	257	12.6045	107	5.32685	87	4.11769	72	3.34759
Cc001419.t1	32	2.38144	5	0.406435	45	3.6393	8	0.559927	8	0.620746	30	2.25818	26	2.00164	98	7.45673	55	4.21716	144	11.2076	72	5.3276	84	6.10581
Cc001420.t1	121	15.7031	45	6.3789	30	4.23095	272	33.1988	170	23.003	435	57.1003	169	22.6888	128	16.9841	105	14.0397	165	22.3948	155	20.0006	108	13.6899
Cc001421.t1	25	2.9448	25	3.21654	29	3.71219	35	3.87736	27	3.316	26	3.09769	34	4.14304	21	2.52911	30	3.64087	13	1.60148	27	3.1622	28	3.22143
Cc001422.t1	198	15.1937	228	19.1102	226	18.8462	194	14.0008	174	13.9214	162	12.5737	272	21.5919	246	19.3004	224	17.7099	390	31.2986	253	19.3032	304	22.7849
Cc001423.t1	280	38.7876	280	42.3667	306	46.065	246	32.0495	243	35.0974	195	27.3223	291	41.7014	300	42.4902	283	40.3914	434	62.8762	297	40.9073	400	54.1214
Cc001424.t1	151	19.805	107	15.329	89	12.6853	321	39.5962	212	28.9913	233	30.9101	156	21.1663	182	24.4062	153	20.6755	110	15.0887	132	17.2139	144	18.4473
Cc001425.t1	258	64.9155	218	59.9125	241	65.8963	372	88.0285	253	66.3718	324	82.4559	279	72.62	227	58.3965	272	70.5124	284	74.7323	340	85.0584	295	72.4979
Cc001426.t1	1	0.381307	0	0	0	0	10	3.58613	8	3.18052	14	5.39946	7	2.76119	5	1.94929	3	1.17859	0	0	0	0	0	0
Cc001427.t1	122	7.23138	41	2.65447	56	3.60715	124	6.9125	80	4.94408	94	5.63556	162	9.93344	149	9.02984	128	7.81699	134	8.30668	197	11.6101	246	14.242
Cc001427.t2	85	3.95954	56	2.84935	112	5.66968	134	5.87059	115	5.58545	61	2.87411	144	6.93923	204	9.71602	58	2.78369	107	5.2128	136	6.29904	138	6.27883
Cc001428.t1	361	25.4813	296	22.8212	315	24.1624	232	15.4012	248	18.2516	251	17.9199	262	19.1311	246	17.7534	295	21.4538	531	39.1986	381	26.7393	392	27.0256
Cc001429.t1	281	31.305	238	28.9612	256	30.993	146	15.2972	141	16.378	150	16.9024	177	20.3988	159	18.1108	197	22.6122	182	21.2051	214	23.7045	191	20.7834
Cc001430.t1	248	73.3817	218	70.4571	196	63.0242	207	57.6047	158	48.7447	144	43.097	204	62.4438	188	56.8757	202	61.5822	194	60.0343	196	57.6636	237	68.495
Cc001431.t1	383	118.049	341	114.802	292	97.8054	273	79.1369	223	71.6645	309	96.3322	247	78.7563	264	83.1958	269	85.425	249	80.2649	316	96.8415	327	98.4435
Cc001432.t1	84	2.80405	35	1.27616	53	1.92264	59	1.85229	60	2.0883	52	1.75573	36	1.24317	57	1.94542	53	1.82285	48	1.67575	78	2.58887	72	2.34754
Cc001432.t2	0	0	0	0	0	0	0	0	0	0	5	0.287773	0	0	3	0.174537	4	0.23451	0	0	2	0.113155	0	0
Cc001433.t1	26	2.62031	40	4.40324	31	3.39513	47	4.45481	29	3.04728	28	2.85421	75	7.81924	35	3.60646	27	2.80357	21	2.2134	16	1.60328	13	1.27967
Cc001434.t1	157	28.8901	111	22.3103	121	24.1964	173	29.9397	148	28.3953	198	36.8522	140	26.6503	130	24.4583	106	20.0967	142	27.3275	103	18.845	146	26.2408
Cc001435.t1	304	19.7609	292	20.7324	265	18.7195	407	24.8817	372	25.2122	380	24.9842	339	22.7959	343	22.7961	354	23.7085	285	19.3749	333	21.5222	357	22.6661
Cc001436.t1	2615	447.779	3626	678.191	2945	548.015	1839	296.16	1688	301.369	1300	225.156	1924	340.817	2027	354.878	2729	481.464	1073	192.156	1476	251.298	1721	287.838
Cc001437.t1	367	58.5092	380	66.1719	375	64.9688	353	52.9279	460	76.4628	406	65.4685	633	104.396	601	97.9637	605	99.376	468	78.0307	517	81.9518	538	83.7751
Cc001438.t1	0	0	0	0	0	0	6	1.31266	4	0.97016	3	0.705859	1	0.240642	2	0.475676	2	0.479343	2	0.486564	0	0	2	0.454416
Cc001438.t2	0	0	0	0	0	0	0	0	0	0	0	0	0	0	0	0	0	0	0	0	0	0	0	0
Cc001439.t1	45	6.32853	31	4.76194	33	5.04335	75	9.91981	55	8.06469	82	11.6641	35	5.09192	43	6.18289	33	4.78159	37	5.44194	43	6.01268	49	6.73071
Cc001440.t1	72	5.00572	50	3.79696	34	2.56879	40	2.61545	18	1.30479	32	2.25026	40	2.87685	13	0.924081	35	2.50709	45	3.27196	16	1.10602	24	1.62975
Cc001441.t1	749	21.4254	737	23.0275	583	18.1231	769	20.6883	658	19.6249	742	21.4684	643	19.0275	770	22.5201	773	22.7822	692	20.7021	832	23.6636	940	26.2633
Cc001442.t1	408	38.5949	419	43.2928	393	40.3996	33	2.93586	65	6.41087	15	1.43519	19	1.85929	42	4.0621	95	9.25893	76	7.51873	39	3.66812	234	21.6202
Cc001443.t1	56	12.1839	73	17.3481	79	18.6784	76	15.5511	78	17.694	90	19.8056	90	20.2564	123	27.3612	97	21.7439	104	23.6642	118	25.5264	121	25.7132
Cc001444.t1	15	3.01522	40	8.78254	32	6.99026	40	7.56206	35	7.33552	41	8.33605	55	11.4371	50	10.2762	78	16.1544	71	14.9262	94	18.7874	68	13.3509
Cc001445.t1	858	83.7325	964	102.758	839	88.9783	824	75.6285	884	89.9484	660	65.1477	626	63.1982	785	78.3265	1009	101.453	669	68.2801	1008	97.8086	978	93.2224
Cc001446.t1	1031	343.543	609	221.652	468	169.467	2638	826.703	1826	634.393	2776	935.601	1091	376.072	1246	424.496	839	288.04	1090	379.849	950	314.743	1075	349.869
Cc001447.t1	198	16.2742	169	15.1723	118	10.5398	215	16.6197	170	14.5686	323	26.8525	273	23.2124	235	19.7485	226	19.1386	207	17.7937	223	18.2242	207	16.618
Cc001448.t1	22	2.96974	34	5.0131	31	4.5475	30	3.80863	24	3.37786	33	4.50565	28	3.91	32	4.4165	31	4.31147	34	4.79994	44	5.90552	42	5.53757
Cc001449.t1	75	7.74862	46	5.19102	49	5.50141	51	4.95547	82	8.83306	72	7.52391	90	9.61898	80	8.45056	76	8.08993	78	8.42789	86	8.83428	60	6.05465
Cc001450.t1	254	10.6034	359	16.3696	340	15.4243	332	13.0347	366	15.9304	294	12.4139	348	15.0285	328	13.9997	313	13.4625	332	14.4948	313	12.9917	325	13.2517
Cc001451.t1	147	11.6176	103	8.89138	71	6.09781	251	18.6563	187	15.4091	390	31.1755	276	22.5649	207	16.7264	120	9.77123	123	10.1664	176	13.83	172	13.2771
Cc001452.t1	221	16.6478	151	12.4243	143	11.7062	250	17.7115	220	17.2791	242	18.4386	158	12.3125	190	14.6336	121	9.39113	141	11.1082	122	9.13764	112	8.24057
Cc001453.t1	526	29.5669	214	13.1391	321	19.6083	448	23.6837	487	28.5419	367	20.8658	583	33.901	543	31.207	493	28.5519	506	29.7462	476	26.6034	502	27.5612
Cc001454.t1	548	21.0694	761	31.9586	574	23.9827	438	15.8379	425	17.037	360	13.9998	504	20.0459	545	21.424	589	23.3321	566	22.7588	649	24.8099	708	26.5876
Cc001455.t1	275	60.5438	258	62.0424	265	63.4013	234	48.4512	218	50.0412	226	50.3261	234	53.2937	274	61.6765	241	54.6666	295	67.9235	320	70.0481	292	62.7905
Cc001456.t1	333	38.0141	208	25.9356	279	34.6115	180	19.3253	187	22.2575	189	21.8228	235	27.7519	208	24.2771	217	25.5228	232	27.6981	237	26.9004	227	25.3105
Cc001457.t1	376	19.7263	263	15.0711	230	13.1129	251	12.3846	233	12.7452	331	17.5644	303	16.4446	210	11.2644	407	21.9998	555	30.4517	188	9.80673	182	9.32616
Cc001458.t1	61	3.38767	80	4.85282	92	5.55232	128	6.68549	98	5.67456	101	5.67337	84	4.82586	72	4.08824	63	3.60479	103	5.98233	116	6.4053	108	5.85828
Cc001459.t1	20	2.14416	6	0.702603	19	2.21358	35	3.52896	23	2.57092	25	2.71091	19	2.10719	10	1.09612	14	1.5464	27	3.02728	17	1.81211	16	1.67541
Cc001460.t1	693	100.517	506	80.1657	569	89.6878	980	133.685	844	127.639	1108	162.552	785	117.787	787	116.711	703	105.058	938	142.289	793	114.364	809	114.612
Cc001461.t1	6	0.412491	0	0	22	1.64362	45	2.90956	21	1.50528	74	5.14569	25	1.77798	28	1.96813	13	0.920821	58	4.17017	29	1.98231	67	4.49897
Cc001462.t1	7	0.207791	5	0.162118	4	0.129034	142	3.96431	101	3.12596	124	3.72304	32	0.982655	65	1.97276	27	0.825771	34	1.05552	15	0.44272	10	0.289936
Cc001463.t1	45	24.1218	78	45.6692	76	44.2717	44	22.182	47	26.2681	52	28.1935	60	33.2714	62	33.9798	70	38.6601	34	19.0606	47	25.0498	41	21.4662
Cc001464.t1	7	1.01532	12	1.90116	12	1.89148	6	0.818481	12	1.81477	9	1.32037	10	1.50048	12	1.77959	3	0.448327	6	0.910162	3	0.43265	2	0.283342
Cc001465.t1	9	2.68452	16	5.21286	15	4.86218	11	3.08581	16	4.97598	13	3.92207	7	2.15996	20	6.0994	9	2.76589	3	0.935852	15	4.44862	13	3.78741
Cc001466.t1	22	2.76771	30	4.12242	28	3.828	46	5.44262	58	7.60784	46	5.85335	46	5.98659	61	7.84623	58	7.51787	37	4.86813	47	5.87904	51	6.26676
Cc001467.t1	3	0.590214	1	0.214892	6	1.28279	6	1.11017	7	1.43589	10	1.98992	4	0.814088	6	1.2069	0	0	6	1.23453	3	0.586839	3	0.57648
Cc001468.t1	123	28.6124	85	21.5973	102	25.7848	159	34.7855	107	25.9518	110	25.8815	105	25.2675	93	22.1189	88	21.0911	85	20.679	84	19.4284	95	21.5847
Cc001469.t1	9	0.703765	4	0.341646	15	1.27465	16	1.17668	22	1.79367	12	0.949105	5	0.404462	16	1.2792	12	0.966794	17	1.39026	13	1.01074	13	0.992894
Cc001470.t1	4	0.391394	3	0.320632	0	0	0	0	0	0	0	0	0	0	0	0	0	0	0	0	0	0	0	0
Cc001470.t2	9	0.647628	5	0.392993	13	1.01658	6	0.406056	8	0.600216	10	0.727832	3	0.22332	4	0.29429	15	1.1121	33	2.48347	25	1.78868	12	0.84341
Cc001471.t1	65	4.74189	42	3.34672	31	2.45762	60	4.11662	34	2.58614	89	6.56714	35	2.64137	43	3.2073	46	3.45751	95	7.24808	83	6.02041	45	3.20645
Cc001472.t1	26	2.42231	16	1.6282	17	1.72115	37	3.24197	31	3.01128	36	3.39239	25	2.40946	26	2.47663	33	3.16765	40	3.89742	26	2.40845	25	2.27494
Cc001473.t1	111	19.8335	83	16.1989	100	19.4174	101	16.9726	91	16.9532	73	13.1931	115	21.2567	73	13.3362	88	16.2004	94	17.5657	88	15.6339	116	20.2446
Cc001474.t1	1176	291.922	1046	283.611	998	269.219	1184	276.416	1081	279.782	982	246.558	930	238.817	993	252.024	900	230.181	782	203.015	828	204.362	1072	259.914
Cc001475.t1	78	8.5354	101	12.0721	99	11.7728	144	14.8198	140	15.9732	88	9.74002	58	6.56569	104	11.6358	73	8.23038	53	6.0655	59	6.41935	52	5.55785
Cc001476.t1	52	7.81833	32	5.25524	26	4.24815	49	6.92881	54	8.46524	57	8.6683	42	6.53256	37	5.68781	35	5.42184	55	8.64839	53	7.92312	31	4.55247
Cc001477.t1	175	15.3018	139	13.2755	121	11.4976	105	8.63469	101	9.20792	97	8.57878	108	9.76906	91	8.13541	99	8.91885	119	10.8821	138	11.9976	129	11.0172
Cc001478.t1	54	3.56658	46	3.31855	51	3.66053	90	5.59052	85	5.85344	87	5.812	56	3.82621	64	4.32186	45	3.06223	70	4.83523	79	5.18794	55	3.54809
Cc001479.t1	0	0	0	0	0	0	0	0	0	0	2	0.313059	3	0.480278	13	2.05695	15	2.3917	29	4.69362	4	0.615485	26	3.93003
Cc001480.t1	6	0.34567	7	0.440495	7	0.438252	18	0.975293	17	1.02116	17	0.990622	17	1.01317	11	0.647942	13	0.771653	8	0.482017	12	0.687388	14	0.787795
Cc001481.t1	77	19.7776	87	24.4081	80	22.33	169	40.8246	135	36.1536	188	48.8415	89	23.6481	85	22.3221	81	21.4356	92	24.7134	79	20.1753	78	19.5683
Cc001482.t1	25	5.28382	28	6.46395	30	6.8904	25	4.96935	22	4.84803	21	4.48927	19	4.15418	31	6.69888	30	6.53277	29	6.41014	21	4.41303	25	5.16086
Cc001483.t1	129	14.5911	169	20.8793	164	20.1585	111	11.8079	119	14.0339	91	10.4109	127	14.8602	126	14.5714	138	16.0822	113	13.3671	134	15.07	93	10.2744
Cc001483.t2	0	0	0	0	0	0	0	0	0	0	0	0	0	0	0	0	0	0	0	0	0	0	17	2.2414
Cc001483.t3	0	0	0	0	0	0	0	0	1	0.419172	0	0	0	0	1	0.411046	0	0	0	0	0	0	0	0
Cc001484.t1	251	15.5766	245	16.6073	166	11.195	298	17.3927	244	15.7879	222	13.9348	272	17.4619	237	15.0377	286	18.2866	196	12.7209	254	15.6727	259	15.6991
Cc001485.t1	120	26.2628	112	26.7738	70	16.6484	127	26.1406	114	26.0135	110	24.3501	99	22.4139	113	25.2854	136	30.6666	94	21.5154	115	25.0246	119	25.4379
Cc001486.t1	732	140.281	844	176.67	703	146.406	482	86.8735	598	119.488	421	81.6054	445	88.221	516	101.105	685	135.253	246	49.3044	507	96.6065	435	81.424
Cc001486.t2	125	67.9903	250	148.528	182	107.578	93	47.5742	105	59.5471	61	33.5595	133	74.8363	109	60.6172	176	98.632	65	36.9753	102	55.1629	81	43.0325
Cc001487.t1	100	5.46333	72	4.29657	96	5.69959	82	4.21331	70	3.9874	66	3.64711	67	3.78665	76	4.24525	78	4.39056	82	4.68525	78	4.23703	66	3.52189
Cc001488.t1	158	50.8166	130	45.6692	139	48.5823	100	30.2482	126	42.2526	115	37.4105	138	45.9146	138	45.3795	138	45.7294	117	39.3546	163	52.1249	141	44.2937
Cc001489.t1	6	1.08785	7	1.38626	0	0	3	0.511551	12	2.26846	11	2.01724	4	0.750238	3	0.556121	6	1.12082	12	2.2754	19	3.42515	8	1.41671
Cc001489.t2	194	25.1769	133	18.8532	188	26.5139	172	20.9933	153	20.7027	210	27.5657	244	32.7578	192	25.4762	153	20.4579	165	22.3948	235	30.3235	212	26.8727
Cc001490.t1	650	44.1126	399	29.577	533	39.309	472	30.1261	389	27.5254	445	30.5462	453	31.8032	504	34.9714	496	34.6816	720	51.1027	749	50.5407	739	48.9856
Cc001491.t1	347	39.735	486	60.7871	323	40.194	409	44.0472	403	48.1153	288	33.3568	360	42.6451	331	38.7529	373	44.0068	313	37.4843	332	37.8	382	42.7249
Cc001492.t1	139	12.1254	145	13.8159	110	10.4277	190	15.5878	166	15.0981	179	15.7936	122	11.0094	150	13.3784	117	10.5156	130	11.86	151	13.0968	149	12.6952
Cc001493.t1	0	0	2	0.17489	1	0.087	11	0.828225	5	0.417358	10	0.809752	3	0.248456	6	0.49112	10	0.824844	6	0.502362	8	0.636801	5	0.390975
Cc001494.t1	165	9.52077	61	3.84459	57	3.57419	294	15.9546	258	15.5218	309	18.0341	193	11.5204	200	11.7991	145	8.62033	171	10.3192	193	11.0727	200	11.2718
Cc001495.t1	64	9.28295	63	9.9811	57	8.98454	114	15.5511	107	16.1817	81	11.8834	42	6.302	87	12.902	58	8.66766	47	7.1296	63	9.08565	63	8.92526
Cc001496.t1	222	20.0759	214	21.1382	179	17.591	193	16.4147	174	16.4061	192	17.5619	202	18.8972	181	16.7353	195	18.1688	203	19.1991	244	21.9393	198	17.4889
Cc001497.t1	94	5.68097	167	11.0241	125	8.20956	121	6.87752	76	4.78898	134	8.1912	136	8.5027	108	6.67346	84	5.23048	84	5.30928	103	6.1893	83	4.89945
Cc001498.t1	254	19.1337	214	17.608	195	15.963	251	17.7824	234	18.3787	273	20.8006	256	19.9493	243	18.7156	249	19.3255	210	16.5442	211	15.8036	224	16.4811
Cc001499.t1	30	13.5317	26	12.8097	29	14.215	26	11.0295	35	16.4602	17	7.75585	26	12.1319	27	12.4517	30	13.9419	24	11.3215	47	21.0785	28	12.3357
Cc001500.t1	83	30.395	60	23.9998	66	26.2654	75	25.8308	56	21.3819	86	31.8545	83	31.4432	59	22.0907	62	23.3929	89	34.086	93	33.8624	69	24.6802
Cc001501.t1	7	3.40667	7	3.72102	3	1.58661	5	2.28852	4	2.02968	3	1.47673	8	4.02759	5	2.48791	4	2.00567	6	3.05383	5	2.41942	3	1.42603
Cc001502.t1	0	0	0	0	0	0	0	0	0	0	0	0	0	0	0	0	0	0	0	0	0	0	0	0
Cc001502.t2	66	7.82412	56	7.25123	39	5.02425	68	7.58145	85	10.5062	109	13.0697	63	7.72601	91	11.0297	70	8.54983	63	7.81076	63	7.42577	62	7.17889
Cc001503.t1	53	5.95835	22	2.7015	18	2.19906	44	4.65216	44	5.15748	52	5.91291	37	4.30304	36	4.13795	31	3.59071	33	3.87995	34	3.80048	34	3.73339
Cc001504.t1	38	3.58545	63	6.49281	47	4.81918	65	5.768	53	5.21399	53	5.05806	41	4.00191	55	5.30585	46	4.47183	82	8.09162	48	4.50309	58	5.34518
Cc001505.t1	216	5.39442	155	4.22819	167	4.53234	279	6.5531	221	5.75463	291	7.35076	184	4.7537	192	4.90258	195	5.01757	144	3.7611	209	5.18976	138	3.36624
Cc001506.t1	187	9.39744	232	12.7347	146	7.97327	197	9.31078	161	8.43584	144	7.31946	182	9.46156	176	9.04302	220	11.3909	238	12.5085	269	13.441	207	10.1605
Cc001506.t2	18	1.18252	34	2.43977	32	2.28456	34	2.10072	22	1.50694	33	2.1928	57	3.87379	51	3.42563	84	5.68571	23	1.58025	64	4.18049	41	2.63085
Cc001506.t3	62	10.0578	68	12.049	73	12.8691	78	11.9003	70	11.8398	50	8.20407	97	16.2782	58	9.61993	92	15.3768	110	18.6623	80	12.9036	132	20.9151
Cc001507.t1	1217	85.2516	1009	77.2032	673	51.2321	742	48.8841	747	54.5591	656	46.4798	908	65.7993	917	65.6771	1068	77.0817	709	51.9421	791	55.0932	887	60.689
Cc001508.t1	4231	2235.58	3335	1924.76	2531	1453.3	3764	1870.46	3053	1681.94	2953	1578.19	3105	1697.2	3584	1936.19	4465	2430.73	3133	1731.29	4207	2210.19	3436	1773.27
Cc001509.t1	4726	2158.02	4686	2337.2	2855	1416.71	2788	1197.31	3301	1571.6	1702	786.083	2795	1320.28	3409	1591.55	5102	2400.32	3018	1441.26	4589	2083.48	4505	2009.23
Cc001510.t1	13	2.51742	9	1.90365	7	1.47308	1	0.182123	3	0.605715	4	0.783467	13	2.60423	5	0.989954	9	1.79566	11	2.22775	7	1.34778	22	4.16112
Cc001511.t1	208	16.061	214	18.0491	196	16.4468	182	13.217	165	13.284	143	11.1685	160	12.7807	185	14.6054	175	13.9225	172	13.8899	238	18.2725	231	17.422
Cc001512.t1	1	0.0739735	3	0.242398	3	0.241164	1	0.0695709	1	0.0771277	6	0.448927	2	0.153049	2	0.151265	6	0.457294	10	0.773638	27	1.98586	16	1.15603
Cc001512.t2	0	0	0	0	0	0	0	0	0	0	0	0	0	0	0	0	0	0	0	0	0	0	0	0
Cc001513.t1	69	3.03098	59	2.83086	59	2.81644	58	2.39615	70	3.20602	49	2.1771	51	2.31754	52	2.33545	82	3.71121	55	2.52673	64	2.79527	55	2.35978
Cc001514.t1	123	9.76259	111	9.6231	87	7.50403	176	13.1379	167	13.8201	179	14.3701	135	11.0845	160	12.9841	125	10.2221	105	8.71587	111	8.75977	122	9.45789
Cc001515.t1	12	5.04365	6	2.75452	7	3.19725	3	1.18587	10	4.38226	10	4.2512	13	5.65236	13	5.58649	13	5.62956	19	8.35177	25	10.4475	18	7.38942
Cc001516.t1	130	17.9413	58	8.74322	59	8.84868	62	8.04738	43	6.18749	65	9.07345	47	6.71015	44	6.20864	38	5.40335	51	7.3611	63	8.64493	63	8.49232
Cc001517.t1	114	9.06772	110	9.55692	107	9.24894	109	8.15401	111	9.20557	112	9.01071	118	9.70953	109	8.86446	109	8.9328	186	15.4728	153	12.1002	168	13.052
Cc001518.t1	2036	196.107	2144	225.565	2460	257.493	783	70.9297	1008	101.23	808	78.718	1857	185.033	1473	145.061	1911	189.646	1877	189.078	1737	166.351	1865	175.456
Cc001519.t1	0	0	0	0	0	0	0	0	0	0	0	0	0	0	36	7.77934	1	0.217759	52	11.494	20	4.20289	25	5.16086
Cc001519.t2	1	0.107208	0	0	10	1.16504	2	0.201655	0	0	1	0.108436	2	0.22181	39	4.27488	4	0.44183	63	7.06365	14	1.49233	21	2.19898
Cc001520.t1	3	0.513705	13	2.43146	38	7.07117	4	0.644175	12	2.14244	18	3.11755	44	7.79414	151	26.4364	115	20.2889	302	54.083	92	15.6635	105	17.5613
Cc001521.t1	49	5.75349	117	15.0056	179	22.8404	57	6.29451	97	11.8752	109	12.9452	84	10.2032	375	45.0194	170	20.5661	156	19.1567	93	10.8575	100	11.4686
Cc001522.t1	2	0.147652	13	1.0483	6	0.481365	1726	119.84	1420	109.303	1308	97.6707	385	29.403	628	47.4024	269	20.4611	115	8.87907	38	2.78934	53	3.82172
Cc001523.t1	286	15.0472	222	12.7578	238	13.6076	246	12.1724	207	11.3552	252	13.4103	266	14.4776	249	13.3944	246	13.335	237	13.0407	238	12.4502	265	13.6179
Cc001524.t1	1157	73.7822	1063	74.0429	910	63.063	1476	88.523	1431	95.1464	1488	95.9774	1177	77.6458	1296	84.4998	1248	81.9975	1120	74.696	1208	76.594	1123	69.9475
Cc001525.t1	4	1.89676	17	8.80506	9	4.63777	3	1.3379	5	2.47204	3	1.43887	5	2.4527	5	2.42412	7	3.41993	6	2.97553	6	2.82887	6	2.77893
Cc001526.t1	190	50.5574	157	45.6313	198	57.2548	159	39.7906	155	43.0029	153	41.1785	175	48.1718	197	53.5957	172	47.155	228	63.4494	206	54.5015	214	55.6185
Cc001527.t1	46	22.096	54	28.3322	62	32.364	23	10.3905	38	19.0315	39	18.9482	44	21.8641	38	18.6626	31	15.3421	53	26.6252	35	16.716	24	11.2601
Cc001528.t1	281	14.9759	287	16.7071	255	14.7687	278	13.9342	293	16.2813	233	12.56	252	13.8935	300	16.3471	276	15.1553	311	17.3344	286	15.1552	249	12.9617
Cc001529.t1	0	0	6	0.675204	0	0	0	0	0	0	0	0	25	2.6645	29	3.0548	29	3.07835	0	0	20	2.04876	0	0
Cc001529.t2	71	6.64825	48	4.90933	63	6.41069	59	5.1958	52	5.07676	40	3.78841	0	0	8	0.765899	18	1.73656	25	2.44822	25	2.32755	38	3.47542
Cc001530.t1	70	4.14915	55	3.56087	37	2.3833	484	26.981	349	21.5686	327	19.6046	317	19.4377	316	19.1505	234	14.2904	285	17.6672	158	9.31168	166	9.61046
Cc001531.t1	21	1.55344	45	3.63597	24	1.92931	18	1.25228	26	2.00532	24	1.79571	22	1.68353	20	1.51265	31	2.36268	18	1.39255	19	1.39746	29	2.09531
Cc001532.t1	200	15.0659	195	16.0447	194	15.8811	231	16.3655	223	17.5147	258	19.6577	234	18.2349	171	13.1702	216	16.7643	197	15.52	202	15.1295	219	16.1132
Cc001533.t1	22	10.0458	18	8.97771	17	8.43578	51	21.902	31	14.759	54	24.9404	23	10.8646	21	9.80421	25	11.7617	30	14.3266	27	12.2584	21	9.36601
Cc001534.t1	0	0	0	0	0	0	0	0	0	0	0	0	0	0	0	0	0	0	0	0	0	0	0	0
Cc001535.t1	245	24.9635	185	20.5894	242	26.796	90	8.62449	140	14.8731	97	9.99676	174	18.3405	186	19.3769	173	18.1616	164	17.4761	214	21.6802	232	23.0888
Cc001536.t1	58	5.16923	25	2.43372	53	5.13321	29	2.43079	25	2.32312	30	2.70438	43	3.96451	32	2.91595	65	5.96869	310	28.8949	325	28.7999	247	21.5015
Cc001537.t1	162	16.7839	148	16.7483	131	14.7491	148	14.4209	172	18.5798	160	16.7666	176	18.8631	161	17.0544	161	17.1859	119	12.894	169	17.409	199	20.1375
Cc001538.t1	345	8.58132	412	11.1935	476	12.8664	884	20.6795	774	20.0729	737	18.5417	521	13.4059	601	15.2842	518	13.2749	547	14.2293	517	12.786	451	10.9569
Cc001539.t1	25	4.67004	20	4.08078	43	8.729	1	0.175684	11	2.14244	12	2.26731	26	5.02432	32	6.11172	21	4.04174	58	11.3311	53	9.84388	42	7.6631
Cc001540.t1	0	0	0	0	0	0	8	1.02688	8	1.13842	24	3.31311	12	1.69426	21	2.93041	11	1.54681	2	0.285475	0	0	3	0.399919
Cc001541.t1	271	14.9158	184	11.0618	101	6.04106	383	19.8256	340	19.5115	441	24.5507	427	24.3124	377	21.2154	338	19.1673	495	28.4933	490	26.8153	382	20.5359
Cc001542.t1	0	0	0	0	0	0	0	0	0	0	0	0	0	0	0	0	0	0	0	0	0	0	0	0
Cc001543.t1	136	13.3782	106	11.3893	135	14.4314	426	39.4112	541	55.4868	510	50.743	285	29.0019	396	39.8278	328	33.243	201	20.6783	168	16.4315	179	17.1983
Cc001544.t1	0	0	0	0	0	0	0	0	0	0	1	0.202219	1	0.206822	0	0	1	0.205988	1	0.209091	0	0	0	0
Cc001545.t1	125	11.3875	121	12.0403	132	13.068	140	11.995	144	13.6778	153	14.0981	141	13.2881	155	14.4372	121	11.3573	166	15.8157	129	11.6847	151	13.436
Cc001546.t1	15	2.19289	0	0	16	2.54191	5	0.68746	35	5.33492	10	1.47868	14	2.11727	14	2.0926	24	3.61497	9	1.37604	22	3.19785	16	2.28465
Cc001546.t2	40	4.86668	36	4.78417	23	3.04099	69	7.89538	40	5.07419	51	6.27611	45	5.6638	42	5.22461	43	5.39025	25	3.18108	27	3.26622	42	4.9911
Cc001547.t1	154	8.20743	160	9.31405	130	7.52914	241	12.0797	244	13.5585	271	14.6084	187	10.3098	200	10.8981	153	8.40129	175	9.75408	166	8.79639	201	10.463
Cc001548.t1	166	11.8988	191	14.9541	116	9.03586	99	6.67395	100	7.47362	148	10.7302	183	13.5697	124	9.08763	212	15.6567	76	5.69733	86	6.12921	97	6.79114
Cc001548.t2	91	6.57381	169	13.3351	146	11.4616	128	8.69636	164	12.3525	53	3.87258	70	5.23115	127	9.3802	101	7.51736	95	7.1773	124	8.90651	137	9.66654
Cc001549.t1	23	5.15573	15	3.6727	14	3.4104	2	0.421642	4	0.934881	2	0.453461	3	0.695675	12	2.75027	13	3.00243	11	2.57879	9	2.00592	16	3.50313
Cc001550.t1	9	4.01061	11	5.35418	17	8.23251	6	2.51461	8	3.717	6	2.70438	8	3.68792	19	8.65673	12	5.50956	20	9.32093	10	4.43075	8	3.48203
Cc001551.t1	162	8.57203	217	12.5418	188	10.8104	168	8.36045	155	8.55136	129	6.90409	143	7.82759	181	9.79219	194	10.5764	189	10.459	186	9.78569	172	8.88939
Cc001551.t2	31	1.55575	28	1.53486	0	0	27	1.27437	23	1.20349	14	0.710648	15	0.778741	30	1.53933	16	0.827307	28	1.4696	22	1.09777	42	2.05874
Cc001552.t1	9	1.00265	6	0.730115	5	0.605331	15	1.57163	9	1.04541	7	0.788777	17	1.95921	3	0.341713	11	1.26261	5	0.582558	12	1.32923	5	0.544067
Cc001553.t1	0	0	0	0	0	0	0	0	0	0	0	0	0	0	0	0	0	0	0	0	0	0	0	0
Cc001554.t1	90	36.5803	140	62.1534	73	32.2435	66	25.229	73	30.9358	47	19.3219	84	35.3189	106	44.0497	111	46.4831	48	20.4036	113	45.666	108	42.8749
Cc001555.t1	0	0	0	0	0	0	0	0	0	0	0	0	0	0	0	0	0	0	0	0	0	0	0	0
Cc001556.t1	277	43.2292	318	54.2072	229	38.8372	308	45.2064	266	43.2826	247	38.9891	231	37.2935	281	44.837	285	45.8258	263	42.9255	292	45.3096	287	43.7476
Cc001557.t1	199	23.8973	157	20.5933	174	22.707	144	16.2633	148	18.5307	118	14.3326	150	18.6342	169	20.7498	150	18.559	167	20.9736	177	21.1338	162	19.0014
Cc001558.t1	33	3.12965	31	3.21126	24	2.47348	33	2.94339	36	3.55974	46	4.41253	47	4.61108	41	3.97556	27	2.63823	51	5.0584	29	2.73457	22	2.03788
Cc001559.t1	2809	185.86	1948	140.785	1811	130.217	4743	295.147	3941	271.879	4585	306.847	2993	204.863	3298	223.109	2556	174.246	3099	214.446	2691	177.034	2866	185.219
Cc001560.t1	81	6.36078	60	5.14646	59	5.03492	129	9.52723	129	10.5621	119	9.45192	103	8.36731	117	9.39385	119	9.62809	78	6.40592	105	8.19831	133	10.2012
Cc001561.t1	0	0	1	0.196115	1	0.195117	0	0	0	0	1	0.181605	2	0.371477	2	0.367148	0	0	0	0	0	0	0	0
Cc001562.t1	14	3.83566	17	5.08737	23	6.84787	17	4.38039	25	7.14146	17	4.71096	26	7.36901	16	4.48193	30	8.4684	16	4.58452	16	4.35855	17	4.54921
Cc001563.t1	22	10.7067	22	11.6946	30	15.8661	20	9.15407	37	18.7745	16	7.8759	30	15.1035	32	15.9226	23	11.5326	24	12.2153	20	9.6777	24	11.4082
Cc001564.t1	283	73.713	256	72.8332	290	82.0863	393	96.2724	374	101.57	449	118.291	315	84.8773	290	77.2304	302	81.0462	347	94.5254	280	72.5146	333	84.7181
Cc001565.t1	220	22.5404	173	19.3605	126	14.0289	135	13.0084	178	19.0149	152	15.7518	185	19.608	184	19.2748	207	21.8513	183	19.6088	192	19.5591	189	18.9136
Cc001566.t1	240	25.0051	175	19.9153	186	21.0594	129	12.6403	138	14.991	125	13.1727	182	19.6161	166	17.6831	184	19.7517	168	18.3058	171	17.7143	217	22.0827
Cc001567.t1	78	6.93501	54	5.24419	77	7.43976	148	12.3756	103	9.54826	119	10.7016	83	7.63403	112	10.1813	87	7.96966	72	6.69494	70	6.18814	70	6.0789
Cc001568.t1	60	10.6182	43	8.3119	59	11.3466	102	16.9766	111	20.4813	101	18.0788	64	11.7166	57	10.3135	66	12.034	70	12.9557	53	9.32578	53	9.16115
Cc001569.t1	90	7.85096	78	7.43202	86	8.15256	170	13.947	190	17.281	192	16.9406	148	13.3557	172	15.3406	125	11.2346	157	14.3232	122	10.5816	145	12.3544
Cc001570.t1	132	18.0824	168	25.1376	130	19.3527	137	17.6504	141	20.1389	93	12.8859	111	15.73	108	15.1265	160	22.5824	98	14.0401	153	20.8393	113	15.1194
Cc001571.t1	164	6.42566	236	10.0999	179	7.62153	223	8.21733	209	8.53797	134	5.3104	174	7.05256	217	8.69293	205	8.27553	158	6.4743	172	6.70058	131	5.01325
Cc001571.t2	21	3.27731	29	4.94342	16	2.71352	19	2.78871	12	1.9526	18	2.84131	12	1.93732	7	1.11694	0	0	7	1.1425	26	4.03442	15	2.28646
Cc001571.t3	0	0	0	0	0	0	0	0	0	0	0	0	0	0	0	0	0	0	0	0	0	0	0	0
Cc001572.t1	484	46.0195	399	41.4382	372	38.4375	368	32.9076	367	36.3829	254	24.4275	292	28.7212	404	39.2745	372	36.4424	320	31.8206	426	40.2732	423	39.2836
Cc001573.t1	11	1.3472	1	0.133774	7	0.931649	6	0.691102	4	0.51078	15	1.85814	2	0.253392	4	0.500878	1	0.126185	3	0.384257	3	0.365317	1	0.119623
Cc001574.t1	19	3.15134	8	1.44932	5	0.901211	44	6.8635	28	4.8421	40	6.71041	11	1.88737	19	3.22201	13	2.22153	9	1.56115	12	1.97894	11	1.782
Cc001575.t1	637	117.803	705	142.409	568	114.151	655	113.922	609	117.427	492	92.0299	555	106.177	560	105.886	583	111.084	345	66.7262	449	82.5604	528	95.3728
Cc001576.t1	943	51.3674	1083	64.4372	1159	68.608	680	34.8367	701	39.8134	472	26.0056	832	46.8838	837	46.6159	800	44.8987	1027	58.5071	807	43.7079	1021	54.3221
Cc001577.t1	93	5.82025	110	7.5194	93	6.32494	96	5.65043	96	6.26418	119	7.53275	110	7.12155	81	5.18294	93	5.99666	117	7.65783	121	7.52928	100	6.1127
Cc001578.t1	131	12.6508	126	13.2908	114	11.9638	124	11.2621	94	9.46476	148	14.4563	94	9.39071	96	9.47875	113	11.2433	93	9.39273	98	9.40986	91	8.58347
Cc001578.t2	0	0	0	0	5	1.51105	0	0	0	0	0	0	0	0	0	0	0	0	0	0	0	0	8	2.173
Cc001579.t1	3	0.284513	4	0.414356	3	0.309185	8	0.713548	8	0.791054	7	0.671471	5	0.49054	8	0.775718	4	0.390849	6	0.595106	6	0.565773	6	0.555785
Cc001580.t1	0	0	0	0	0	0	0	0	0	0	0	0	0	0	0	0	0	0	4	1.34546	0	0	1	0.31414
Cc001581.t1	406	22.4129	578	34.8523	759	45.5332	95	4.93227	214	12.3174	100	5.58366	410	23.4142	403	22.7462	530	30.145	542	31.2919	607	33.3173	593	31.9743
Cc001582.t1	512	44.2458	403	38.0399	532	49.9608	378	30.7217	412	37.1222	440	38.4594	736	65.7966	610	53.897	667	59.3876	755	68.2356	682	58.5998	735	62.0389
Cc001583.t1	13	0.497236	14	0.584897	8	0.332525	26	0.935286	26	1.03688	31	1.1993	13	0.514383	19	0.743029	10	0.394083	18	0.720035	15	0.570454	17	0.635101
Cc001584.t1	51	6.93501	42	6.23819	42	6.20643	30	3.83663	42	5.95471	39	5.36401	55	7.73683	46	6.3954	60	8.40613	47	6.684	46	6.21934	55	7.3049
Cc001585.t1	38	4.84654	31	4.31859	65	9.009	30	3.5985	25	3.32447	15	1.93503	33	4.35397	33	4.30323	37	4.86203	41	5.46882	50	6.34056	46	5.73034
Cc001586.t1	11	2.94822	10	2.92751	23	6.699	8	2.01655	6	1.67669	3	0.813273	8	2.2181	12	3.28837	11	3.03758	13	3.64394	8	2.1319	8	2.09426
Cc001587.t1	0	0	0	0	0	0	1	0.236636	0	0	1	0.254494	0	0	1	0.257253	3	0.77771	0	0	0	0	0	0
Cc001588.t1	28	4.15915	14	2.27147	8	1.29137	38	5.30862	51	7.89862	31	4.65754	49	7.5295	49	7.44175	57	8.72347	80	12.4279	83	12.2584	89	12.9125
Cc001589.t1	125	7.83617	31	2.1227	61	4.15565	21	1.23813	23	1.50334	25	1.58519	90	5.8366	62	3.97391	131	8.46122	188	12.3258	110	6.8564	123	7.53136
Cc001590.t1	0	0	0	0	0	0	0	0	0	0	3	0.311755	0	0	1	0.105045	1	0.105855	6	0.644698	4	0.408614	0	0
Cc001591.t1	20	1.93142	10	1.05482	24	2.51868	54	4.90448	38	3.82618	73	7.13047	14	1.39862	34	3.35706	26	2.58695	31	3.13091	24	2.30445	20	1.88648
Cc001592.t1	10	3.77416	5	2.06121	4	1.64057	26	9.2288	15	5.90263	20	7.63481	22	8.58946	12	4.63056	8	3.11084	7	2.76299	11	4.12783	11	4.05496
Cc001593.t1	0	0	0	0	0	0	1	0.147396	0	0	0	0	1	0.162128	0	0	0	0	0	0	0	0	2	0.306153
Cc001594.t1	50	4.76633	74	7.70509	135	13.985	117	10.4894	91	9.04462	71	6.84574	41	4.04317	50	4.87323	76	7.46442	42	4.18721	98	9.2886	107	9.9626
Cc001595.t1	75	11.3689	49	8.11305	77	12.6842	34	4.84715	41	6.47999	39	5.97955	59	9.25191	42	6.50936	28	4.37303	46	7.29248	50	7.53591	50	7.40288
Cc001596.t1	38	1.57214	19	0.858606	9	0.404638	107	4.16336	76	3.27836	104	4.35201	53	2.26834	56	2.3688	42	1.7903	46	1.99034	50	2.05678	41	1.65679
Cc001597.t1	563	64.6694	357	44.791	295	36.8237	271	29.276	265	31.7373	262	30.4396	382	45.3917	430	50.5	370	43.7885	356	42.7663	512	58.4749	517	58.0036
Cc001598.t1	298	17.4953	318	20.3922	245	15.631	324	17.8897	367	22.465	270	16.0331	284	17.2483	299	17.9477	345	20.8686	267	16.3937	342	19.9637	348	19.9553
Cc001599.t1	257	53.7039	223	50.899	353	80.1609	101	19.8493	103	22.4411	46	9.72252	138	29.8315	113	24.1426	266	57.2694	177	38.6819	222	46.1249	226	46.127
Cc001600.t1	879	89.5629	753	83.8043	732	81.0524	828	79.3453	719	76.3841	787	81.1077	793	83.5865	682	71.0487	793	83.2493	932	99.3155	923	93.5084	899	89.4692
Cc001601.t1	74	11.081	59	9.65013	62	10.0892	45	6.33743	54	8.43097	56	8.48174	66	10.2239	68	10.411	67	10.3369	49	7.67373	75	11.1666	65	9.50686
Cc001602.t1	15	6.68435	14	6.81441	18	8.71677	14	5.86743	15	6.96937	24	10.8175	7	3.22693	9	4.10056	18	8.26434	15	6.9907	33	14.6215	17	7.39931
Cc001603.t1	0	0	1	0.177972	3	0.531198	25	3.831	23	3.90735	26	4.28491	6	1.01133	9	1.49932	2	0.335752	4	0.681619	5	0.810028	8	1.27316
Cc001604.t1	158	8.37236	138	7.98733	102	5.87362	133	6.62817	143	7.90062	126	6.75319	117	6.41357	147	7.96417	129	7.04285	114	6.31767	117	6.16433	121	6.26254
Cc001605.t1	40	17.6127	41	19.7189	54	25.839	27	11.181	44	20.2001	31	13.8063	28	12.754	40	18.0077	43	19.5076	33	15.1965	53	23.2034	42	18.063
Cc001606.t1	6	1.32886	8	1.93531	5	1.20341	3	0.624888	1	0.230921	7	1.56811	8	1.83292	7	1.58511	2	0.456381	4	0.926512	13	2.86274	4	0.865295
Cc001607.t1	28	3.73873	14	2.04186	14	2.03147	16	2.00927	9	1.25298	30	4.05168	26	3.59139	23	3.13998	8	1.10059	26	3.63079	25	3.31907	25	3.26047
Cc001608.t1	62	2.89177	53	2.70011	88	4.46037	34	1.49143	16	0.778085	25	1.1794	53	2.55724	55	2.62282	50	2.40276	76	3.70722	93	4.31286	156	7.10676
Cc001609.t1	325	25.2006	235	19.9034	248	20.8975	333	24.2842	319	25.7901	348	27.2932	307	24.6257	318	25.2108	292	23.328	325	26.3556	257	19.8139	337	25.523
Cc001609.t2	5	0.658127	7	1.0064	8	1.14431	21	2.59963	7	0.960666	16	2.13014	12	1.63397	2	0.269155	22	2.98353	10	1.37658	3	0.392618	5	0.642812
Cc001610.t1	85	10.9543	105	14.7804	75	10.5037	73	8.84787	74	9.9433	97	12.644	74	9.8655	75	9.8823	77	10.224	63	8.49114	82	10.5072	96	12.084
Cc001611.t1	319	50.8568	78	13.5827	34	5.8905	93	13.9442	29	4.82048	187	30.1542	118	19.4609	137	22.3312	106	17.4113	225	37.5148	397	62.9301	290	45.1576
Cc001612.t1	0	0	0	0	0	0	0	0	0	0	0	0	0	0	0	0	0	0	0	0	0	0	0	0
Cc001613.t1	481	45.3842	380	39.163	459	47.0639	364	32.3008	391	38.4655	395	37.6969	378	36.8956	428	41.2892	403	39.1772	474	46.7735	507	47.5639	545	50.2263
Cc001614.t1	223	23.8383	187	21.8345	176	20.4455	296	29.7587	242	26.9724	230	24.8683	197	21.7851	212	23.1707	193	21.2567	216	24.1482	181	19.2379	208	21.7174
Cc001615.t1	146	29.5085	95	20.9725	89	19.5479	195	37.0665	187	39.4068	174	35.5707	124	25.9263	129	26.6574	164	34.1513	245	51.7872	214	43.0049	203	40.0743
Cc001616.t1	23	1.90312	23	2.07873	33	2.96734	40	3.11279	30	2.58818	45	3.76616	41	3.5095	23	1.9458	21	1.7903	29	2.50956	32	2.63268	22	1.77802
Cc001617.t1	101	16.0329	86	14.9115	48	8.28031	279	41.653	233	38.5639	286	45.9202	164	26.9313	165	26.7798	123	20.117	104	17.2657	73	11.5219	71	11.0084
Cc001618.t1	174	15.5077	204	19.8591	206	19.9517	227	19.0272	185	17.1911	174	15.6854	187	17.241	214	19.5004	188	17.2633	220	20.5061	169	14.9759	169	14.7116
Cc001619.t1	28	3.11	25	3.03301	91	10.9839	55	5.74535	40	4.6323	45	5.05548	51	5.85997	26	2.95262	21	2.4032	47	5.4596	32	3.53396	20	2.16973
Cc001620.t1	7	3.75228	24	14.0521	11	6.40774	5	2.52069	9	5.03007	3	1.62655	4	2.2181	7	3.83643	9	4.97058	14	7.8485	2	1.06595	5	2.61783
Cc001621.t1	8	0.438361	2	0.119703	1	0.0595467	9	0.463806	5	0.285658	5	0.277115	7	0.396793	4	0.224096	2	0.112912	6	0.343839	12	0.653782	8	0.428161
Cc001622.t1	11	1.57087	16	2.49573	9	1.3967	33	4.43212	13	1.93564	19	2.7444	17	2.51142	7	1.02206	9	1.32421	12	1.79221	20	2.83979	17	2.37121
Cc001622.t2	171	6.44066	244	10.0382	262	10.7239	250	8.85577	257	10.0926	217	8.26689	271	10.5591	304	11.7069	292	11.3314	309	12.1718	256	9.58703	297	10.9261
Cc001622.t3	227	11.9261	197	11.305	212	12.1039	229	11.3152	189	10.3531	239	12.7005	146	7.93505	117	6.2848	206	11.1509	270	14.8354	281	14.6788	243	12.4696
Cc001623.t1	116	5.52894	95	4.94584	94	4.86886	169	7.5757	126	6.26166	155	7.47247	125	6.16336	96	4.6783	109	5.35277	101	5.03463	95	4.50213	100	4.65542
Cc001624.t1	186	18.1998	226	24.1543	206	21.9047	123	11.3191	125	12.7526	112	11.0846	167	16.9042	160	16.0069	190	19.1547	161	16.4756	195	18.9714	203	19.401
Cc001625.t1	1092	116.062	850	98.6774	1934	223.377	148	14.7938	148	16.4007	244	26.2304	181	19.9007	163	17.7128	260	28.4714	323	35.903	427	45.1237	343	35.607
Cc001626.t1	172	8.52777	125	6.76938	123	6.62716	113	5.26911	124	6.41008	118	5.91749	161	8.25765	118	5.98166	117	5.97669	140	7.25933	118	5.817	118	5.71431
Cc001627.t1	82	6.60765	44	3.87274	52	4.55357	117	8.86688	90	7.56154	88	7.17239	54	4.50143	90	7.41495	71	5.89467	61	5.14073	80	6.40963	71	5.58813
Cc001628.t1	538	38.5637	410	32.1005	444	34.5855	432	29.1227	373	27.8766	329	23.8528	407	30.1796	383	28.069	381	28.1377	384	28.7865	418	29.7908	519	36.3361
Cc001629.t1	166	30.8533	114	23.1435	126	25.4495	210	36.7083	182	35.2695	181	34.0267	154	29.6099	158	30.025	163	31.2139	179	34.7943	156	28.8288	170	30.8615
Cc001630.t1	0	0	0	0	3	0.183534	23	1.21776	23	1.35003	17	0.968005	0	0	11	0.633149	7	0.406019	0	0	0	0	2	0.109973
Cc001630.t2	5	0.291234	0	0	0	0	0	0	0	0	0	0	4	0.241021	0	0	0	0	6	0.365498	4	0.231655	0	0
Cc001631.t1	108	6.95918	57	4.01182	79	5.53193	263	15.9383	262	17.6023	277	18.0535	114	7.5991	160	10.5411	120	7.96679	79	5.32381	84	5.38174	92	5.79024
Cc001632.t1	15	2.53334	5	0.922367	11	2.01888	10	1.58838	14	2.46527	14	2.39154	11	1.92184	8	1.38142	9	1.56607	5	0.883148	13	2.18301	7	1.15471
Cc001633.t1	192	16.1031	180	16.4897	137	12.4866	198	15.618	217	18.9759	182	15.4393	144	12.4938	174	14.9207	149	12.8754	132	11.5782	166	13.8428	169	13.8442
Cc001634.t1	181	9.73052	127	7.4575	94	5.49162	894	45.2009	698	39.1244	1100	59.8134	319	17.7407	428	23.5252	252	13.9581	230	12.9314	159	8.49893	210	11.0268
Cc001635.t1	1095	99.5098	1099	109.089	990	97.7692	577	49.315	948	89.8244	568	52.2093	1416	133.118	891	82.7869	1333	124.81	844	80.215	572	51.6841	613	54.411
Cc001636.t1	12	1.5739	27	3.86806	13	1.85292	7	0.863469	21	2.87178	23	3.05121	19	2.57795	18	2.4138	26	3.51349	47	6.44698	15	1.95613	68	8.71125
Cc001637.t1	379	21.9717	301	19.06	247	15.561	315	17.1746	336	20.3095	263	15.4216	296	17.7517	323	19.1452	320	19.1136	307	18.6134	336	19.3675	333	18.8558
Cc001638.t1	77	10.4322	53	7.84316	65	9.57	56	7.13548	72	10.1707	56	7.67396	50	7.00772	59	8.17274	70	9.77123	60	8.50151	79	10.6419	91	12.042
Cc001639.t1	2	0.0838701	4	0.183219	0	0	67	2.64243	52	2.27361	54	2.29044	17	0.737479	25	1.07189	15	0.648092	22	0.964854	12	0.500344	16	0.655348
Cc001640.t1	187	35.2884	153	31.5365	119	24.4035	157	27.8639	183	36.0061	150	28.6305	132	25.7684	137	26.4328	150	29.1641	116	22.8934	121	22.7031	148	27.2789
Cc001641.t1	421	18.7607	442	21.5141	335	16.2229	535	22.422	439	20.397	466	21.004	391	18.0247	471	21.4596	407	18.6866	414	19.2943	473	20.9575	445	19.3688
Cc001641.t2	36	10.8254	33	10.8389	51	16.6658	18	5.09056	43	13.4817	24	7.29962	7	2.17752	32	9.83838	24	7.43567	30	9.4346	33	9.86653	32	9.39865
Cc001642.t1	81	11.795	21	3.34013	24	3.79786	131	17.9405	80	12.1461	181	26.6587	115	17.3234	97	14.4416	104	15.6032	308	46.9056	169	24.4686	233	33.1393
Cc001642.t2	8	1.47947	3	0.605995	6	1.20582	29	5.04389	30	5.78458	23	4.30221	25	4.78277	12	2.26898	14	2.66755	50	9.67047	50	9.19381	23	4.1545
Cc001643.t1	14	1.84934	9	1.29856	6	0.8613	42	5.21782	17	2.34138	19	2.53857	8	1.0932	12	1.6207	12	1.63319	3	0.414449	7	0.919381	8	1.03217
Cc001644.t1	127	12.5262	108	11.6351	120	12.8621	132	12.2445	111	11.4149	102	10.1757	82	8.36666	127	12.8071	109	11.0767	108	11.1404	123	12.0623	126	12.1384
Cc001644.t2	3	0.792573	7	2.01998	6	1.7226	0	0	11	3.03002	5	1.33609	11	3.00631	0	0	11	2.99418	0	0	10	2.6268	8	2.06435
Cc001645.t1	74	13.6851	41	8.28194	53	10.6514	60	10.4356	35	6.74868	35	6.54685	61	11.67	70	13.2357	86	16.3864	78	15.0859	108	19.8586	130	23.4819
Cc001646.t1	1732	106.947	1076	72.5711	2545	170.774	1660	96.4004	1471	94.7036	1313	82.0034	3297	210.602	2420	152.78	2121	134.936	4151	268.061	3974	243.981	4766	287.44
Cc001647.t1	2228	171.323	2504	210.314	2512	209.911	1467	106.092	1577	126.435	927	72.0989	1494	118.843	1653	129.959	1820	144.192	1462	117.574	1776	135.786	1941	145.781
Cc001648.t1	196	50.3431	233	65.3689	161	44.9391	123	29.7126	135	36.1536	141	36.6312	136	36.1365	147	38.6041	156	41.2835	119	31.9663	150	38.3076	178	44.6558
Cc001649.t1	88	5.83303	92	6.66088	170	12.2455	150	9.35093	93	6.42731	125	8.3805	179	12.2741	211	14.2997	182	12.4294	406	28.1449	429	28.2734	512	33.1479
Cc001650.t1	761	131.528	517	97.6011	625	117.389	690	112.159	562	101.275	613	107.162	711	127.123	581	102.669	628	111.83	530	95.8009	459	78.8778	618	104.327
Cc001651.t1	342	23.7326	416	31.5315	280	21.115	256	16.7075	237	17.1475	270	18.9509	207	14.8598	233	16.5313	252	18.0172	237	17.2	277	19.1121	299	20.2658
Cc001652.t1	1025	145.254	1016	157.265	1002	154.308	752	100.225	910	134.456	792	113.522	877	128.567	917	132.864	966	141.043	758	112.34	1044	147.101	1007	139.383
Cc001652.t2	0	0	0	0	0	0	0	0	0	0	0	0	0	0	0	0	0	0	0	0	0	0	0	0
Cc001653.t1	7	3.64658	8	4.55208	10	5.66113	11	5.3893	8	4.34522	10	5.26909	11	5.92794	2	1.06525	6	3.22038	5	2.72408	3	1.55388	7	3.56172
Cc001654.t1	221	20.0837	147	14.5915	140	13.8259	177	15.1278	206	19.5188	246	22.6118	232	21.8104	215	19.9766	188	17.6026	190	18.0579	151	13.6439	201	17.8411
Cc001655.t1	4200	353.859	1220	112.272	2093	191.631	1801	142.708	516	45.3279	398	33.9166	1453	126.64	2076	178.83	1992	172.917	1509	132.963	2435	203.981	4346	357.64
Cc001656.t1	0	0	0	0	0	0	0	0	0	0	0	0	0	0	0	0	0	0	0	0	0	0	0	0
Cc001657.t1	16	3.91912	8	2.14038	9	2.39567	49	11.288	35	8.93864	47	11.6443	9	2.28053	24	6.01053	22	5.55213	13	3.33023	11	2.67899	10	2.39245
Cc001658.t1	1	0.269976	3	0.884665	2	0.586774	6	1.52345	0	0	3	0.819209	0	0	2	0.552062	3	0.834478	3	0.847048	0	0	1	0.263694
Cc001658.t2	16	3.69867	5	1.26249	10	2.51213	3	0.652227	7	1.68717	7	1.63671	7	1.67397	6	1.41811	9	2.14356	1	0.241762	3	0.689536	3	0.677363
Cc001659.t1	198	25.253	200	27.8619	230	31.878	261	31.3069	221	29.3883	244	31.4765	228	30.082	254	33.1218	232	30.4862	201	26.8105	239	30.3079	246	30.6449
Cc001660.t1	695	41.798	759	49.8591	637	41.6318	616	34.842	666	41.7618	509	30.9626	560	34.8403	621	38.1852	624	38.6655	459	28.8699	654	39.1073	552	32.4253
Cc001661.t1	81	4.65929	97	6.09451	96	6.00097	78	4.2197	68	4.07829	74	4.30541	72	4.28441	68	3.99923	60	3.55594	74	4.45172	97	5.54774	72	4.04522
Cc001662.t1	59	9.91917	51	9.36538	97	17.7219	40	6.32463	34	5.95987	40	6.80192	44	7.65243	39	6.70379	51	8.83408	42	7.38472	40	6.68641	49	8.04626
Cc001663.t1	135	13.3866	71	7.69002	95	10.2371	125	11.6573	101	10.4422	144	14.4427	89	9.12957	111	11.2536	77	7.86676	97	10.0594	97	9.56354	95	9.201
Cc001664.t1	117	35.764	87	29.0477	116	38.5331	56	16.0991	51	16.2542	47	14.5314	46	14.5459	41	12.8138	50	15.747	137	43.7968	88	26.7456	132	39.4102
Cc001665.t1	31	10.6166	16	5.98514	47	17.4918	9	2.89879	9	3.21366	14	4.84952	14	4.95991	19	6.65286	15	5.29275	70	25.0716	49	16.6851	57	19.0665
Cc001666.t1	300	17.6127	245	15.711	206	13.1428	439	24.2394	420	25.7092	504	29.9284	352	21.3782	389	23.35	331	20.0217	459	28.1825	365	21.3063	393	22.5358
Cc001667.t1	56	5.78563	39	4.40108	50	5.61369	93	9.03645	101	10.8797	111	11.5994	94	10.0465	115	12.1477	66	7.02546	89	9.61644	65	6.67707	63	6.35738
Cc001668.t1	450	65.5277	595	94.6371	1226	194.007	255	34.9224	255	38.7157	112	16.496	659	99.2707	456	67.8906	619	92.869	848	129.143	758	109.747	670	95.2931
Cc001669.t1	58	13.1609	39	9.66618	22	5.42496	44	9.38994	57	13.4855	59	13.5412	39	9.15475	62	14.3841	64	14.9626	26	6.17012	53	11.9576	62	13.7412
Cc001669.t2	56	13.7169	67	17.9257	58	15.4388	77	17.7383	61	15.5788	55	13.6264	34	8.61532	57	14.275	59	14.8898	47	12.0401	57	13.882	66	15.7902
Cc001670.t1	1	0.0510867	1	0.0558007	0	0	113	5.42922	58	3.08937	97	5.01219	15	0.792724	28	1.46251	18	0.947432	14	0.747992	14	0.711124	12	0.598774
Cc001671.t1	37	4.83572	45	6.42398	36	5.11302	26	3.19584	21	2.86163	22	2.90824	37	5.00247	25	3.34066	37	4.98229	30	4.10055	34	4.41823	28	3.57431
Cc001672.t1	5	2.10152	1	0.459087	2	0.9135	1	0.395289	2	0.876451	0	0	0	0	2	0.85946	1	0.433043	0	0	3	1.2537	2	0.821047
Cc001673.t1	0	0	0	0	0	0	0	0	0	0	0	0	0	0	0	0	0	0	0	0	0	0	0	0
Cc001674.t1	292	28.8773	155	16.7432	431	46.3198	180	16.7417	134	13.817	82	8.20231	368	37.6483	495	50.0509	291	29.6507	642	66.4004	760	74.7305	933	90.1219
Cc001675.t1	181	8.4103	206	10.4552	149	7.52375	294	12.8479	232	11.2397	185	8.69466	241	11.5844	226	10.7368	161	7.70773	247	12.003	204	9.42481	219	9.9392
Cc001675.t2	107	6.04211	32	1.97373	78	4.78646	4	0.21243	38	2.23729	59	3.36981	0	0	23	1.3279	132	7.67974	0	0	86	4.82851	50	2.75771
Cc001676.t1	1232	76.4558	1079	73.1397	1230	82.9507	399	23.2876	483	31.2523	417	26.1748	598	38.3905	853	54.1229	685	43.7984	1289	83.6593	1690	104.279	1281	77.6468
Cc001677.t1	167	7.54186	137	6.75795	97	4.76046	122	5.18172	142	6.68629	149	6.80607	124	5.79305	122	5.63319	141	6.56068	127	5.99829	160	7.18442	133	5.86662
Cc001678.t1	171	9.79061	176	11.0067	135	8.39968	184	9.90793	142	8.47689	164	9.49741	135	7.99596	172	10.0687	170	10.0284	150	8.98186	165	9.39306	157	8.77986
Cc001679.t1	1	0.101892	1	0.111294	3	0.332182	67	6.42046	46	4.88688	72	7.42027	10	1.05405	23	2.39607	6	0.629881	3	0.319685	4	0.405237	4	0.398083
Cc001680.t1	303	14.1324	316	16.0987	734	37.2035	31	1.35984	98	4.76577	59	2.78338	395	19.0587	383	18.2643	378	18.1649	194	9.46316	228	10.5735	252	11.4802
Cc001680.t2	33	2.06176	12	0.818913	84	5.7032	1	0.0587592	3	0.195425	4	0.252774	32	2.06822	38	2.42739	33	2.12425	10	0.65341	20	1.24241	14	0.854332
Cc001681.t1	5	2.22812	7	3.4072	7	3.38986	28	11.7349	16	7.434	26	11.719	5	2.30495	10	4.55618	5	2.29565	2	0.932093	1	0.443075	6	2.61152
Cc001682.t1	0	0	0	0	0	0	0	0	2	0.317398	0	0	0	0	0	0	0	0	1	0.159185	0	0	0	0
Cc001682.t2	0	0	0	0	0	0	3	0.425944	0	0	0	0	0	0	0	0	0	0	0	0	0	0	0	0
Cc001683.t1	0	0	0	0	1	0.0821963	32	2.27635	40	3.15451	90	6.88538	21	1.64316	29	2.24268	9	0.701371	64	5.06266	166	12.484	64	4.72815
Cc001684.t1	304	42.7527	146	22.4272	185	28.2733	441	58.3285	386	56.5994	415	59.0319	222	32.2973	244	35.0843	178	25.7916	207	30.4454	191	26.7075	215	29.5327
Cc001685.t1	394	99.8135	245	67.794	294	80.9386	399	95.0644	361	95.3531	300	76.871	294	77.0484	304	78.7407	276	72.0394	234	61.997	275	69.2685	323	79.9227
Cc001686.t1	17	1.63318	3	0.314803	16	1.6704	63	5.69217	55	5.50912	112	10.8831	59	5.86355	51	5.00943	45	4.45416	73	7.33449	42	4.01185	33	3.09652
Cc001687.t1	335	44.252	258	37.2254	305	43.7828	420	52.1782	340	46.8275	333	44.4918	372	50.834	320	43.2186	347	47.2265	306	42.2738	325	42.6856	342	44.1254
Cc001688.t1	26	2.22091	10	0.933018	14	1.29958	13	1.04437	22	1.95936	25	2.15996	18	1.59057	17	1.4847	11	0.968097	21	1.87603	12	1.01918	12	1.00118
Cc001689.t1	96	7.47521	45	3.82734	41	3.46938	58	4.24749	35	2.84155	66	5.1981	33	2.65821	37	2.94569	45	3.61021	43	3.50173	59	4.56787	41	3.11825
Cc001690.t1	0	0	2	0.194229	0	0	0	0	0	0	0	0	0	0	0	0	0	0	0	0	0	0	0	0
Cc001691.t1	0	0	0	0	0	0	0	0	1	0.0810165	0	0	1	0.0803827	4	0.317784	3	0.240175	239	19.4222	217	16.7652	116	8.80383
Cc001692.t1	226	17.4146	94	7.91161	162	13.5655	76	5.5077	86	6.90936	153	11.9246	171	13.6309	215	16.9385	252	20.0066	956	77.0414	715	54.7798	568	42.7492
Cc001693.t1	0	0	0	0	0	0	0	0	0	0	0	0	0	0	0	0	0	0	0	0	0	0	0	0
Cc001694.t1	1117	37.8682	1177	43.5843	902	33.231	1028	32.7768	1056	37.3267	769	26.3691	1098	38.5076	1077	37.331	1178	41.1467	1010	35.81	1159	39.0674	1194	39.5367
Cc001695.t1	8	0.590607	5	0.40319	1	0.0802276	22	1.52751	19	1.4625	48	3.58424	38	2.90212	23	1.73608	18	1.36914	22	1.69861	13	0.954248	14	1.00951
Cc001696.t1	52	8.62471	54	9.78288	47	8.47138	62	9.67129	73	12.624	70	11.7432	75	12.8684	67	11.3618	84	14.3545	46	7.97922	50	8.24557	56	9.07201
Cc001697.t1	113	6.55094	165	10.4482	126	7.938	89	4.85252	110	6.64894	96	5.62917	135	8.09622	131	7.76478	121	7.22734	137	8.3063	128	7.37811	108	6.11538
Cc001698.t1	0	0	1	0.115428	1	0.11484	1	0.099387	1	0.110182	0	0	0	0	1	0.108046	2	0.217759	0	0	2	0.210144	1	0.103217
Cc001699.t1	58	5.51473	44	4.56963	58	5.99294	38	3.39807	41	4.06457	41	3.94301	58	5.7049	75	7.29105	45	4.40836	80	7.95514	59	5.57774	82	7.61526
Cc001700.t1	45	9.45684	43	9.87038	48	10.962	42	8.30108	46	10.0792	57	12.1159	69	15.0005	45	9.66893	55	11.9087	48	10.5496	53	11.0744	54	11.0841
Cc001701.t1	197	13.8524	149	11.444	153	11.6914	248	16.4007	221	16.2027	240	17.0695	172	12.5116	206	14.8102	202	14.6346	181	13.3107	213	14.8919	215	14.7664
Cc001702.t1	28	1.78865	22	1.53505	41	2.84621	17	1.02133	25	1.66511	121	7.81809	22	1.45383	20	1.30626	20	1.31633	19	1.26935	27	1.71491	31	1.93421
Cc001703.t1	97	14.7037	9	1.49015	68	11.2016	18	2.56614	6	0.948292	0	0	80	12.545	137	21.2329	49	7.6528	154	24.414	111	16.7297	272	40.2717
Cc001704.t1	919	53.6133	839	53.4627	927	58.7695	954	52.3428	907	55.1694	895	52.8114	1084	65.4198	987	58.8717	995	59.8064	1119	68.2729	1150	66.7059	1203	68.5483
Cc001705.t1	341	38.5703	252	31.1337	258	31.7127	258	27.4454	268	31.6059	225	25.7412	288	33.6988	266	30.7618	307	35.7771	242	28.627	316	35.5382	327	36.1261
Cc001706.t1	2	0.355642	2	0.388459	4	0.772962	0	0	1	0.185403	0	0	1	0.183953	2	0.363618	2	0.366421	4	0.743882	1	0.176804	1	0.173683
Cc001707.t1	408	13.9212	358	13.3423	300	11.1238	486	15.5957	413	14.6927	406	14.0117	445	15.7072	402	14.0241	407	14.308	402	14.3451	457	15.504	471	15.6968
Cc001708.t1	985	122.255	640	86.7644	484	65.2815	452	52.7618	447	57.8458	433	54.3583	1192	153.049	759	96.3172	1063	135.935	1040	134.997	1154	142.412	1331	161.355
Cc001709.t1	489	36.6866	314	25.7312	391	31.878	219	15.4524	175	13.689	190	14.4179	627	48.662	506	38.8134	536	41.4316	868	68.1052	824	61.4661	1162	85.149
Cc001710.t1	0	0	0	0	0	0	0	0	0	0	0	0	0	0	0	0	0	0	0	0	0	0	0	0
Cc001711.t1	2	0.0573883	1	0.0313419	2	0.0623646	0	0	0	0	0	0	2	0.0593672	1	0.0293377	1	0.0295639	0	0	0	0	0	0
Cc001711.t2	0	0	0	0	0	0	0	0	0	0	0	0	0	0	0	0	0	0	0	0	0	0	0	0
Cc001712.t1	21	2.75433	22	3.15175	22	3.1357	2	0.246705	4	0.547005	4	0.530646	13	1.76386	12	1.6092	25	3.37835	63	8.6417	45	5.86839	50	6.40533
Cc001713.t1	163	13.7645	185	17.0638	145	13.3062	161	12.7864	198	17.433	110	9.39534	130	11.3563	142	12.2601	154	13.3986	128	11.3043	143	12.0065	141	11.6296
Cc001714.t1	46	4.08007	41	3.97215	75	7.22914	64	5.33878	89	8.23066	108	9.68906	90	8.25802	19	1.72304	69	6.30561	69	6.4006	118	10.4064	78	6.75739
Cc001714.t2	258	16.092	280	19.0757	312	21.1476	326	19.1232	296	19.2494	352	22.2066	381	24.5833	411	26.2099	402	25.8336	491	32.0283	306	18.9768	380	23.1499
Cc001715.t1	11	5.21608	6	3.10767	15	7.72962	8	3.56774	8	3.95527	1	0.479622	9	4.41486	8	3.87859	5	2.44281	3	1.48776	10	4.71478	8	3.70524
[truncated: 53,314 more rows]
