# Supplementary material for: A host‐free transcriptome for haustoriogenesis in Cuscuta campestris: Signature gene expression identifies markers of successive development stages
Source: Physiol Plant. 2022 Mar 6;174(2):e13628. doi: 10.1111/ppl.13628 (PMC9313786; doi:10.1111/ppl.13628)
Supplement: Supplementary file 3 — Appendix S2. RT‐qPCR expression in host‐free validation samples. [file PPL-174-0-s001.xlsx]

## Sheet: Sheet1
Appendix S2. RT-qPCR expression in host-free validation samples.
Values are mean of two technical replicates.
Stage	Accession	Sample	Cq	SEM	Relative	SEM	Normalised	SEM
niS	Cc000593.t1	niS1	22.42	0.01513	0.71999	0.00755	1.71297	0.03281
niS	Cc000593.t1	niS2	22.97	0.16401	0.4913	0.05585	1.07669	0.12281
niS	Cc000593.t1	niS3	21.95	0.09413	1	0.06525	3.49984	0.24724
niS	Cc000593.t1	SWE1	27.58	0.09152	0.02018	0.00128	0.1225	0.00928
niS	Cc000593.t1	SWE2	25.73	0.10117	0.07259	0.00509	0.46256	0.03429
niS	Cc000593.t1	SWE3	24.1	0.01209	0.22481	0.00188	0.36994	0.00821
niS	Cc000593.t1	ATT1	24.73	0.00098	0.14586	0.0001	0.88061	0.01585
niS	Cc000593.t1	ATT2	25.79	0.15948	0.06968	0.0077	0.2991	0.0408
niS	Cc000593.t1	ATT3	24.03	0.03641	0.23536	0.00594	0.23536	0.0089
niS	Cc000593.t1	PEN1	21.98	0.04252	0.97859	0.02884	4.11333	0.12386
niS	Cc000593.t1	PEN2	24.09	0.07514	0.22711	0.01183	2.01744	0.13322
niS	Cc000593.t1	PEN3	24.15	0.01199	0.21668	0.0018	3.72055	0.10342
niS	Cc001625.t1	niS1	26.35	0.0451	0.87567	0.02738	2.08335	0.07319
niS	Cc001625.t1	niS2	26.16	0.01981	1	0.01373	2.19151	0.03632
niS	Cc001625.t1	niS3	27.76	0.00161	0.33036	0.00037	1.1562	0.03133
niS	Cc001625.t1	SWE1	29.7	0.14255	0.08611	0.00851	0.52268	0.056
niS	Cc001625.t1	SWE2	29.25	0.04564	0.11767	0.00372	0.74977	0.02979
niS	Cc001625.t1	SWE3	28.84	0.09385	0.15575	0.01013	0.25629	0.01748
niS	Cc001625.t1	ATT1	29.05	0.02453	0.13513	0.0023	0.81579	0.02019
niS	Cc001625.t1	ATT2	30.38	0.02039	0.05386	0.00076	0.23122	0.01876
niS	Cc001625.t1	ATT3	28.06	0.00608	0.26752	0.00113	0.26752	0.00761
niS	Cc001625.t1	PEN1	27.39	0.13395	0.42585	0.03954	1.78999	0.16656
niS	Cc001625.t1	PEN2	28.54	0.0607	0.19261	0.0081	1.71099	0.10003
niS	Cc001625.t1	PEN3	29.31	0.0024	0.11304	0.00019	1.94088	0.05159
niS	Cc019339.t1	niS1	22.23	0.06787	1	0.04704	2.37915	0.11824
niS	Cc019339.t1	niS2	22.26	0.00091	0.97659	0.00062	2.1402	0.01989
niS	Cc019339.t1	niS3	24.33	0.01472	0.2322	0.00237	0.81265	0.02352
niS	Cc019339.t1	SWE1	29.12	0.01171	0.00843	7e-05	0.05119	0.00216
niS	Cc019339.t1	SWE2	29.1	0.01655	0.00854	0.0001	0.0544	0.00145
niS	Cc019339.t1	SWE3	26.79	0.04435	0.04233	0.0013	0.06966	0.00258
niS	Cc019339.t1	ATT1	27.18	0.02277	0.03215	0.00051	0.19413	0.00465
niS	Cc019339.t1	ATT2	29.07	0.02231	0.00871	0.00013	0.03738	0.00304
niS	Cc019339.t1	ATT3	26.77	0.00249	0.04288	7e-05	0.04288	0.00121
niS	Cc019339.t1	PEN1	27.41	0.04615	0.02753	0.00088	0.11573	0.00377
niS	Cc019339.t1	PEN2	27.77	0.09957	0.0215	0.00148	0.19096	0.01529
niS	Cc019339.t1	PEN3	30.52	0.0815	0.00319	0.00018	0.05485	0.00342
SWE	Cc008373.t1	niS1	35.54	0.32776	0.04039	0.00918	0.0961	0.02189
SWE	Cc008373.t1	niS2	38.14	0	0.00664	0	0.01454	0.00019
SWE	Cc008373.t1	niS3	36.95	0.09359	0.01522	0.00099	0.05326	0.00374
SWE	Cc008373.t1	SWE1	31.1	0.19775	0.87396	0.11979	5.30478	0.75962
SWE	Cc008373.t1	SWE2	31.72	0.32359	0.56862	0.12754	3.62328	0.81735
SWE	Cc008373.t1	SWE3	30.91	0.29421	1	0.20393	1.64556	0.33728
SWE	Cc008373.t1	ATT1	33.59	0.07401	0.15573	0.00799	0.94016	0.05111
SWE	Cc008373.t1	ATT2	31.91	0.25968	0.49973	0.08995	2.14524	0.42247
SWE	Cc008373.t1	ATT3	32.14	0.14637	0.42435	0.04305	0.42435	0.04468
SWE	Cc008373.t1	PEN1	36.31	0.30101	0.02359	0.00492	0.09915	0.0207
SWE	Cc008373.t1	PEN2	36.62	1.02643	0.0191	0.01359	0.16967	0.12091
SWE	Cc008373.t1	PEN3	34.77	0.04985	0.06891	0.00238	1.18328	0.05154
SWE	Cc009295.t1	niS1	34.93	0.19204	0.01916	0.00255	0.04559	0.00611
SWE	Cc009295.t1	niS2	35.76	1.04404	0.0108	0.00782	0.02367	0.01713
SWE	Cc009295.t1	niS3	34.36	0.42933	0.02853	0.00849	0.09985	0.02984
SWE	Cc009295.t1	SWE1	31.44	0.0775	0.21544	0.01157	1.3077	0.08872
SWE	Cc009295.t1	SWE2	32.04	0.02329	0.14218	0.0023	0.90599	0.02624
SWE	Cc009295.t1	SWE3	30.12	0.0147	0.53661	0.00547	0.88303	0.02025
SWE	Cc009295.t1	ATT1	33.83	0.1795	0.04103	0.00511	0.24772	0.03114
SWE	Cc009295.t1	ATT2	31.57	0.04227	0.19656	0.00576	0.84379	0.07181
SWE	Cc009295.t1	ATT3	29.22	0.12555	1	0.08702	1	0.09146
SWE	Cc009295.t1	PEN1	35.33	0.2815	0.01456	0.00284	0.06118	0.01194
SWE	Cc009295.t1	PEN2	0	0	0	0	0	0
SWE	Cc009295.t1	PEN3	35.23	0.22414	0.01554	0.00241	0.26679	0.04205
SWE	Cc015960.t1	niS1	34.51	0	0.02132	0	0.05073	0.00115
SWE	Cc015960.t1	niS2	35.87	0.46691	0.00831	0.00269	0.01822	0.0059
SWE	Cc015960.t1	niS3	37.63	2.27934	0.00246	0.00389	0.00862	0.01362
SWE	Cc015960.t1	SWE1	28.96	0.05795	1	0.04017	6.06981	0.35031
SWE	Cc015960.t1	SWE2	29.41	0.05863	0.73126	0.02972	4.6596	0.22002
SWE	Cc015960.t1	SWE3	29.85	0.08141	0.53906	0.03042	0.88705	0.05327
SWE	Cc015960.t1	ATT1	32.56	0.45752	0.08242	0.02614	0.49757	0.15805
SWE	Cc015960.t1	ATT2	29.72	0.08394	0.59103	0.03439	2.53714	0.25078
SWE	Cc015960.t1	ATT3	29.5	0.03996	0.68935	0.01909	0.68935	0.02721
SWE	Cc015960.t1	PEN1	33.06	0.43546	0.05838	0.01762	0.24541	0.07409
SWE	Cc015960.t1	PEN2	34.03	0.33645	0.02985	0.00696	0.26513	0.06276
SWE	Cc015960.t1	PEN3	32.36	0.22821	0.09496	0.01502	1.63051	0.26152
ATT	Cc010463.t1	niS1	0	0	0	0	0	0
ATT	Cc010463.t1	niS2	36.15	0	0.00122	0	0.00267	4e-05
ATT	Cc010463.t1	niS3	36.16	0	0.00121	0	0.00422	0.00016
ATT	Cc010463.t1	SWE1	32.21	0.31357	0.01866	0.00406	0.11328	0.02507
ATT	Cc010463.t1	SWE2	37.45	0	0.00049	0	0.00315	0.00011
ATT	Cc010463.t1	SWE3	29.14	0.03005	0.15649	0.00326	0.25752	0.00753
ATT	Cc010463.t1	ATT1	28.57	0.03896	0.23326	0.0063	1.40823	0.04569
ATT	Cc010463.t1	ATT2	28.23	0.12408	0.29335	0.02523	1.25927	0.14783
ATT	Cc010463.t1	ATT3	26.98	0.03921	0.70126	0.01906	0.70126	0.02743
ATT	Cc010463.t1	PEN1	34.66	0	0.00341	0	0.01434	0.00013
ATT	Cc010463.t1	PEN2	32.98	0.3527	0.01093	0.00267	0.09707	0.02406
ATT	Cc010463.t1	PEN3	32.31	0.19411	0.01743	0.00234	0.2992	0.04103
ATT	Cc019664.t1	niS1	36.14	0.07583	0.01574	0.00083	0.03744	0.00206
ATT	Cc019664.t1	niS2	35.24	0.19319	0.02934	0.00393	0.0643	0.00863
ATT	Cc019664.t1	niS3	37.85	0.27902	0.00481	0.00093	0.01683	0.00329
ATT	Cc019664.t1	SWE1	33.45	0.24716	0.10091	0.01729	0.6125	0.10796
ATT	Cc019664.t1	SWE2	32.96	0.1797	0.1417	0.01765	0.90294	0.11455
ATT	Cc019664.t1	SWE3	33.46	0.38258	0.10086	0.02675	0.16596	0.04414
ATT	Cc019664.t1	ATT1	31.01	0.13562	0.55044	0.05175	3.32315	0.31806
ATT	Cc019664.t1	ATT2	31.68	0.33701	0.3443	0.08043	1.478	0.3649
ATT	Cc019664.t1	ATT3	30.15	0.0692	1	0.04796	1	0.0556
ATT	Cc019664.t1	PEN1	35.17	0.43838	0.03064	0.00931	0.12878	0.03914
ATT	Cc019664.t1	PEN2	33.17	0.67173	0.12299	0.05727	1.09256	0.51064
ATT	Cc019664.t1	PEN3	34.32	0.0945	0.05552	0.00364	0.95331	0.06737
ATT	Cc020138.t1	niS1	35.41	0	0.0185	0	0.04402	0.001
ATT	Cc020138.t1	niS2	35.03	0	0.02402	0	0.05264	0.00069
ATT	Cc020138.t1	niS3	38.02	0	0.00304	0	0.01064	0.00041
ATT	Cc020138.t1	SWE1	31.94	0.36811	0.20459	0.0522	1.24184	0.32101
ATT	Cc020138.t1	SWE2	32.52	0.10097	0.13756	0.00963	0.87651	0.06486
ATT	Cc020138.t1	SWE3	33.24	0.26389	0.0831	0.0152	0.13674	0.02517
ATT	Cc020138.t1	ATT1	31.58	0.06416	0.26322	0.01171	1.58911	0.07623
ATT	Cc020138.t1	ATT2	30.69	0.04852	0.48618	0.01635	2.08707	0.18094
ATT	Cc020138.t1	ATT3	29.65	0.0458	1	0.03174	1	0.04242
ATT	Cc020138.t1	PEN1	31.26	0.08714	0.32873	0.01986	1.38176	0.0839
ATT	Cc020138.t1	PEN2	31.06	0.01379	0.37734	0.00361	3.352	0.1398
ATT	Cc020138.t1	PEN3	32.83	0.37365	0.11028	0.02856	1.89347	0.49297
PEN	Cc002183.t1	niS1	38.03	0	0.00034	0	0.00081	2e-05
PEN	Cc002183.t1	niS2	36.92	0.04301	0.00073	2e-05	0.00161	5e-05
PEN	Cc002183.t1	niS3	34.39	0.19807	0.00426	0.00058	0.01491	0.00209
PEN	Cc002183.t1	SWE1	35.84	0.06417	0.00156	7e-05	0.00945	0.00057
PEN	Cc002183.t1	SWE2	35.66	0.18146	0.00176	0.00022	0.01122	0.00144
PEN	Cc002183.t1	SWE3	35.44	0.4537	0.00205	0.00065	0.00338	0.00106
PEN	Cc002183.t1	ATT1	32.4	0.46651	0.01682	0.00544	0.10152	0.03288
PEN	Cc002183.t1	ATT2	34.36	0	0.00433	0	0.01861	0.0021
PEN	Cc002183.t1	ATT3	30.23	0.10943	0.07608	0.00577	0.07608	0.00615
PEN	Cc002183.t1	PEN1	26.51	0.04755	1	0.03296	4.20331	0.14094
PEN	Cc002183.t1	PEN2	27.9	0.02718	0.38184	0.00719	3.39196	0.1518
PEN	Cc002183.t1	PEN3	29.31	0.03647	0.14373	0.00363	2.46787	0.09043
PEN	Cc004177.t1	niS1	37.56	0.21736	0.00977	0.00147	0.02325	0.00352
PEN	Cc004177.t1	niS2	35.86	0.55574	0.03175	0.01223	0.06959	0.02681
PEN	Cc004177.t1	niS3	37.66	0.33944	0.00918	0.00216	0.03212	0.00761
PEN	Cc004177.t1	SWE1	37.13	0.28325	0.01318	0.00259	0.08	0.01605
PEN	Cc004177.t1	SWE2	36.31	0.20023	0.02337	0.00324	0.14893	0.02098
PEN	Cc004177.t1	SWE3	37.92	0.98239	0.00765	0.00521	0.01259	0.00858
PEN	Cc004177.t1	ATT1	37.23	0.33192	0.01228	0.00283	0.07415	0.01711
PEN	Cc004177.t1	ATT2	36.26	0.18054	0.02416	0.00302	0.10373	0.0154
PEN	Cc004177.t1	ATT3	38.13	0.31793	0.0066	0.00145	0.0066	0.00147
PEN	Cc004177.t1	PEN1	31.35	0.03624	0.72473	0.01821	3.04628	0.07881
PEN	Cc004177.t1	PEN2	30.89	0.48462	1	0.33592	8.88326	3.00574
PEN	Cc004177.t1	PEN3	32.26	0.10188	0.38739	0.02736	6.65155	0.50174
PEN	Cc008389.t1	niS1	0	0	0	0	0	0
PEN	Cc008389.t1	niS2	38.89	0	0.00028	0	0.00061	1e-05
PEN	Cc008389.t1	niS3	38.79	0.39851	0.0003	8e-05	0.00104	0.00029
PEN	Cc008389.t1	SWE1	36.48	1.06945	0.00147	0.00109	0.00894	0.00664
PEN	Cc008389.t1	SWE2	38.34	0.25315	0.00041	7e-05	0.0026	0.00046
PEN	Cc008389.t1	SWE3	0	0	0	0	0	0
PEN	Cc008389.t1	ATT1	34.52	0.22267	0.00573	0.00088	0.03458	0.00537
PEN	Cc008389.t1	ATT2	38.41	0.25123	0.00039	7e-05	0.00166	0.00032
PEN	Cc008389.t1	ATT3	35.89	1.24892	0.00222	0.00192	0.00222	0.00192
PEN	Cc008389.t1	PEN1	27.65	0.1541	0.66965	0.07153	2.81476	0.30116
PEN	Cc008389.t1	PEN2	27.07	0.00102	1	0.00071	8.88326	0.36067
PEN	Cc008389.t1	PEN3	28	0.90615	0.52535	0.32997	9.02043	5.67071
Reference	Cc002986.t1	niS1	24.85	0.07268	0.7658	0.03858	-	-
Reference	Cc002986.t1	niS2	24.46	0.03393	1	0.02352	-	-
Reference	Cc002986.t1	niS3	25.99	0.04502	0.34695	0.01083	-	-
Reference	Cc002986.t1	SWE1	25.08	0.01984	0.65391	0.00899	-	-
Reference	Cc002986.t1	SWE2	25.3	0.07176	0.56145	0.02793	-	-
Reference	Cc002986.t1	SWE3	25.23	0.10034	0.58925	0.04098	-	-
Reference	Cc002986.t1	ATT1	25.14	0.01149	0.62793	0.005	-	-
Reference	Cc002986.t1	ATT2	25.46	0.03282	0.50303	0.01144	-	-
Reference	Cc002986.t1	ATT3	25.18	0.09445	0.61002	0.03994	-	-
Reference	Cc002986.t1	PEN1	24.67	0.06606	0.8659	0.03965	-	-
Reference	Cc002986.t1	PEN2	25.16	0.04758	0.61559	0.0203	-	-
Reference	Cc002986.t1	PEN3	25.16	0.14496	0.61843	0.06214	-	-
Reference	Cc006757.t1	niS1	28.93	0.0457	0.45554	0.01443	-	-
Reference	Cc006757.t1	niS2	29.11	0.02035	0.40156	0.00566	-	-
Reference	Cc006757.t1	niS3	29.64	0.01876	0.2786	0.00362	-	-
Reference	Cc006757.t1	SWE1	30.85	0.11936	0.12044	0.00996	-	-
Reference	Cc006757.t1	SWE2	30.98	0.06597	0.1102	0.00504	-	-
Reference	Cc006757.t1	SWE3	28.72	0.0333	0.52732	0.01217	-	-
Reference	Cc006757.t1	ATT1	31.12	0.04992	0.10028	0.00347	-	-
Reference	Cc006757.t1	ATT2	30.13	0.13805	0.19861	0.019	-	-
Reference	Cc006757.t1	ATT3	27.8	0.08111	1	0.05622	-	-
Reference	Cc006757.t1	PEN1	29.99	0.01779	0.21909	0.0027	-	-
Reference	Cc006757.t1	PEN2	31.29	0.07648	0.08857	0.0047	-	-
Reference	Cc006757.t1	PEN3	32.26	0.06463	0.04548	0.00204	-	-
Reference	Cc028378.t1	niS1	25.94	0.01167	0.7897	0.00639	-	-
Reference	Cc028378.t1	niS2	25.75	0.01538	0.89954	0.00959	-	-
Reference	Cc028378.t1	niS3	27.17	0.02098	0.33497	0.00487	-	-
Reference	Cc028378.t1	SWE1	26.5	0.02057	0.53246	0.00759	-	-
Reference	Cc028378.t1	SWE2	26.38	0.17646	0.57995	0.07093	-	-
Reference	Cc028378.t1	SWE3	26.88	0.70049	0.41113	0.19962	-	-
Reference	Cc028378.t1	ATT1	26.39	0.04101	0.57544	0.01636	-	-
Reference	Cc028378.t1	ATT2	26.66	0.03584	0.47851	0.01189	-	-
Reference	Cc028378.t1	ATT3	25.6	0.01698	1	0.01177	-	-
Reference	Cc028378.t1	PEN1	26.1	0.0639	0.70318	0.03115	-	-
Reference	Cc028378.t1	PEN2	26.41	0.00964	0.56895	0.0038	-	-
Reference	Cc028378.t1	PEN3	27.41	0.18331	0.28443	0.03614	-	-
Reference	Cc028808.t1	niS1	28.51	0.00708	0.38782	0.0019	-	-
Reference	Cc028808.t1	niS2	28.09	0.01737	0.51852	0.00624	-	-
Reference	Cc028808.t1	niS3	28.91	0.07584	0.29304	0.01541	-	-
Reference	Cc028808.t1	SWE1	29.29	0.00712	0.22536	0.00111	-	-
Reference	Cc028808.t1	SWE2	29.3	0.02149	0.22349	0.00333	-	-
Reference	Cc028808.t1	SWE3	27.66	0.04904	0.70032	0.02381	-	-
Reference	Cc028808.t1	ATT1	29.01	0.01416	0.2736	0.00269	-	-
Reference	Cc028808.t1	ATT2	29.01	0.18466	0.27323	0.03497	-	-
Reference	Cc028808.t1	ATT3	27.14	0.00325	1	0.00226	-	-
Reference	Cc028808.t1	PEN1	29.1	0.00112	0.25835	0.0002	-	-
Reference	Cc028808.t1	PEN2	29.95	0.08871	0.14307	0.0088	-	-
Reference	Cc028808.t1	PEN3	30.89	0.041	0.07458	0.00212	-	-
Reference	Cc036327.t1	niS1	30.28	0.06798	0.1959	0.00923	-	-
Reference	Cc036327.t1	niS2	30.19	0.05191	0.20788	0.00748	-	-
Reference	Cc036327.t1	niS3	29.41	0.15267	0.35816	0.0379	-	-
Reference	Cc036327.t1	SWE1	30.76	0.18793	0.14008	0.01825	-	-
Reference	Cc036327.t1	SWE2	30.84	0.35131	0.13243	0.03225	-	-
Reference	Cc036327.t1	SWE3	30.08	0.00142	0.22528	0.00022	-	-
Reference	Cc036327.t1	ATT1	31.21	0.33856	0.10294	0.02416	-	-
Reference	Cc036327.t1	ATT2	31.53	0.63252	0.0823	0.03608	-	-
Reference	Cc036327.t1	ATT3	27.93	0.1531	1	0.10612	-	-
Reference	Cc036327.t1	PEN1	30.29	0.02714	0.19453	0.00366	-	-
Reference	Cc036327.t1	PEN2	31.55	0.27792	0.08092	0.01559	-	-
Reference	Cc036327.t1	PEN3	33.01	1.13435	0.02957	0.02325	-	-
