# Supplementary material for: A host‐free transcriptome for haustoriogenesis in Cuscuta campestris: Signature gene expression identifies markers of successive development stages
Source: Physiol Plant. 2022 Mar 6;174(2):e13628. doi: 10.1111/ppl.13628 (PMC9313786; doi:10.1111/ppl.13628)
Supplement: Supplementary file 4 — Appendix S3. RT‐qPCR expression in host‐induced samples. [file PPL-174-0-s004.xlsx]

## Sheet: Sheet1
Appendix S3. RT-qPCR expression in host-induced samples.
Values are mean of two technical replicates.
Stage	Accession	Sample	Cq	SEM	Relative	SEM	Normalised	SEM
ATT	Cc019664.t1	niS1	0	0	0	0	0	0
ATT	Cc019664.t1	niS2	37.54	0	0.00076	0	0.00131	3e-05
ATT	Cc019664.t1	niS3	33.58	0.09131	0.01187	0.00075	0.01329	0.00102
ATT	Cc019664.t1	H4	32.9	0.18061	0.01902	0.00238	0.0393	0.00498
ATT	Cc019664.t1	H5	31.16	0.13716	0.06359	0.00605	0.0643	0.00621
ATT	Cc019664.t1	H1-1	32.24	0.14998	0.03003	0.00312	0.0757	0.00824
ATT	Cc019664.t1	H1-2	27.99	0.00127	0.57151	0.0005	1.01577	0.02865
ATT	Cc019664.t1	H6	27.18	0.07087	1	0.04912	1.1491	0.06074
ATT	Cc019664.t1	H7	32.77	0.34737	0.02079	0.00501	0.02883	0.00695
ATT	Cc019664.t1	H8	31.17	0.09339	0.06315	0.00409	0.08777	0.0058
ATT	Cc019664.t1	H2-1	32.96	0.0196	0.01828	0.00025	0.03142	0.00077
ATT	Cc019664.t1	H2-2	29.72	0.16255	0.17185	0.01936	0.56892	0.06427
ATT	Cc019664.t1	H2-3	31.25	0.00311	0.05981	0.00013	0.10301	0.00399
ATT	Cc019664.t1	H3	32.66	0.3043	0.02248	0.00474	0.04943	0.01046
PEN	Cc008389.t1	niS1	31.79	0.07186	0.0121	0.0006	0.01424	0.0011
PEN	Cc008389.t1	niS2	33.76	0.68341	0.00309	0.00146	0.00532	0.00252
PEN	Cc008389.t1	niS3	35.41	0.48134	0.00098	0.00033	0.0011	0.00037
PEN	Cc008389.t1	H4	33.26	0.07346	0.00436	0.00022	0.00901	0.00049
PEN	Cc008389.t1	H5	35.05	0.84516	0.00126	0.00074	0.00127	0.00075
PEN	Cc008389.t1	H1-1	0	0	0	0	0	0
PEN	Cc008389.t1	H1-2	33.79	0	0.00301	0	0.00535	0.00021
PEN	Cc008389.t1	H6	33.16	0.40694	0.00468	0.00132	0.00537	0.00152
PEN	Cc008389.t1	H7	31.92	0.17385	0.01102	0.00133	0.01528	0.00185
PEN	Cc008389.t1	H8	34.59	0.33159	0.00173	0.0004	0.00241	0.00055
PEN	Cc008389.t1	H2-1	35.34	0	0.00103	0	0.00177	5e-05
PEN	Cc008389.t1	H2-2	35.38	0.08953	0.00101	6e-05	0.00333	0.00021
PEN	Cc008389.t1	H2-3	25.42	0.10288	1	0.07131	1.72246	0.13969
PEN	Cc008389.t1	H3	25.76	0.02645	0.79155	0.01451	1.74024	0.04268
PEN	Cc002183.t1	niS1	35.43	0.14624	0.00155	0.00016	0.00182	0.00021
PEN	Cc002183.t1	niS2	35.14	0.04817	0.00188	6e-05	0.00323	0.00012
PEN	Cc002183.t1	niS3	33.61	0.22837	0.00546	0.00086	0.00612	0.001
PEN	Cc002183.t1	H4	31.07	0.07561	0.03163	0.00166	0.06538	0.00364
PEN	Cc002183.t1	H5	32.13	0.03615	0.01517	0.00038	0.01534	0.00046
PEN	Cc002183.t1	H1-1	36.39	0.09186	0.00079	5e-05	0.002	0.00014
PEN	Cc002183.t1	H1-2	33.15	0.09732	0.00746	0.0005	0.01326	0.00097
PEN	Cc002183.t1	H6	33.09	0.07398	0.00778	0.0004	0.00894	0.00049
PEN	Cc002183.t1	H7	32.73	0.25383	0.01001	0.00176	0.01388	0.00244
PEN	Cc002183.t1	H8	33.47	0.07264	0.00598	0.0003	0.00832	0.00043
PEN	Cc002183.t1	H2-1	35.49	0	0.00148	0	0.00255	7e-05
PEN	Cc002183.t1	H2-2	34.71	0.4987	0.00253	0.00088	0.00838	0.0029
PEN	Cc002183.t1	H2-3	26.52	0.09246	0.74119	0.0475	1.27667	0.09554
PEN	Cc002183.t1	H3	26.09	0.00576	1	0.00399	2.19853	0.03687
SWE	Cc008373.t1	niS1	30.3	0.04131	0.14859	0.00425	0.17487	0.01141
SWE	Cc008373.t1	niS2	30.55	0.56391	0.12514	0.04892	0.21522	0.08418
SWE	Cc008373.t1	niS3	30.43	0.57426	0.13617	0.0542	0.1525	0.06107
SWE	Cc008373.t1	H4	30.15	0.07293	0.16494	0.00834	0.3409	0.0184
SWE	Cc008373.t1	H5	27.55	0.00872	1	0.00604	1.01127	0.01798
SWE	Cc008373.t1	H1-1	30.02	0.21244	0.18042	0.02657	0.45475	0.06855
SWE	Cc008373.t1	H1-2	29.52	0.11521	0.25639	0.02047	0.45569	0.03859
SWE	Cc008373.t1	H6	27.95	0.00984	0.75716	0.00517	0.87005	0.01799
SWE	Cc008373.t1	H7	27.68	0.12528	0.91423	0.07939	1.26781	0.1107
SWE	Cc008373.t1	H8	27.89	0.00834	0.79217	0.00458	1.10107	0.01582
SWE	Cc008373.t1	H2-1	30.39	0.1492	0.13982	0.01446	0.24038	0.02534
SWE	Cc008373.t1	H2-2	29.7	0.03317	0.22642	0.00521	0.74955	0.01826
SWE	Cc008373.t1	H2-3	31.57	0.0288	0.06171	0.00123	0.10629	0.00462
SWE	Cc008373.t1	H3	30.41	0.02354	0.13806	0.00225	0.30353	0.007
ATT	Cc010463.t1	niS1	0	0	0	0	0	0
ATT	Cc010463.t1	niS2	35.26	0.06775	0.00011	1e-05	0.00019	1e-05
ATT	Cc010463.t1	niS3	35.44	0.21515	0.0001	1e-05	0.00011	2e-05
ATT	Cc010463.t1	H4	30.91	0.15646	0.00224	0.00024	0.00464	0.00051
ATT	Cc010463.t1	H5	31.41	0.24701	0.00158	0.00027	0.0016	0.00028
ATT	Cc010463.t1	H1-1	29.95	0.00412	0.00436	1e-05	0.011	0.00036
ATT	Cc010463.t1	H1-2	22.27	0.01513	0.89478	0.00938	1.59034	0.04784
ATT	Cc010463.t1	H6	22.11	0.00627	1	0.00435	1.1491	0.02298
ATT	Cc010463.t1	H7	33.71	0.336	0.00032	8e-05	0.00045	0.0001
ATT	Cc010463.t1	H8	31.75	0.11415	0.00126	0.0001	0.00175	0.00014
ATT	Cc010463.t1	H2-1	23.44	0.01266	0.39912	0.0035	0.68617	0.01527
ATT	Cc010463.t1	H2-2	22.72	0.01451	0.65628	0.0066	2.17258	0.02801
ATT	Cc010463.t1	H2-3	27.67	0.13165	0.02119	0.00193	0.03649	0.00362
ATT	Cc010463.t1	H3	27.74	0.1961	0.02021	0.00275	0.04443	0.00608
niS	Cc019339.t1	niS1	21.82	0.10268	1	0.07117	1.17688	0.10852
niS	Cc019339.t1	niS2	22.66	0.07774	0.56003	0.03018	0.96314	0.05372
niS	Cc019339.t1	niS3	23.73	0.06643	0.26667	0.01228	0.29865	0.01898
niS	Cc019339.t1	H4	33.77	0.49165	0.00025	9e-05	0.00052	0.00018
niS	Cc019339.t1	H5	27.69	0.0074	0.01709	9e-05	0.01729	0.0003
niS	Cc019339.t1	H1-1	30.78	0.09902	0.00201	0.00014	0.00507	0.00038
niS	Cc019339.t1	H1-2	31.49	0.43677	0.00123	0.00037	0.00219	0.00067
niS	Cc019339.t1	H6	29.78	0.0433	0.00402	0.00012	0.00462	0.00017
niS	Cc019339.t1	H7	32.92	0.23276	0.00046	7e-05	0.00063	0.0001
niS	Cc019339.t1	H8	32.87	0.30998	0.00047	0.0001	0.00066	0.00014
niS	Cc019339.t1	H2-1	32.78	0.16374	0.0005	6e-05	0.00086	0.0001
niS	Cc019339.t1	H2-2	29.13	0.14017	0.0063	0.00061	0.02085	0.00203
niS	Cc019339.t1	H2-3	25.81	0.09355	0.06332	0.00411	0.10906	0.00823
niS	Cc019339.t1	H3	29.08	0.04402	0.00653	0.0002	0.01437	0.0005
ATT	Cc020138.t1	niS1	37.32	1.11809	5e-05	4e-05	6e-05	5e-05
ATT	Cc020138.t1	niS2	35.24	0.08071	0.00021	1e-05	0.00037	2e-05
ATT	Cc020138.t1	niS3	32.63	0.51088	0.00131	0.00046	0.00147	0.00052
ATT	Cc020138.t1	H4	0	0	0	0	0	0
ATT	Cc020138.t1	H5	30.85	0.17358	0.00449	0.00054	0.00455	0.00055
ATT	Cc020138.t1	H1-1	31.83	0.07791	0.00228	0.00012	0.00576	0.00036
ATT	Cc020138.t1	H1-2	25.13	0.03455	0.23688	0.00567	0.42103	0.01558
ATT	Cc020138.t1	H6	23.05	0.02402	1	0.01665	1.1491	0.02948
ATT	Cc020138.t1	H7	34.84	0.43128	0.00028	8e-05	0.00039	0.00012
ATT	Cc020138.t1	H8	32.01	0.04905	0.00202	7e-05	0.00281	0.0001
ATT	Cc020138.t1	H2-1	30.22	0.07767	0.00698	0.00038	0.01199	0.00069
ATT	Cc020138.t1	H2-2	25.9	0.07124	0.13933	0.00688	0.46125	0.02308
ATT	Cc020138.t1	H2-3	30.6	0.10565	0.00536	0.00039	0.00923	0.00076
ATT	Cc020138.t1	H3	27.86	0.03296	0.03581	0.00082	0.07873	0.00221
niS	Cc000593.t1	niS1	20.1	0.00581	1	0.00403	1.17688	0.06915
niS	Cc000593.t1	niS2	21.56	0.01162	0.36511	0.00294	0.62792	0.01035
niS	Cc000593.t1	niS3	20.32	0.027	0.86034	0.0161	0.96353	0.04589
niS	Cc000593.t1	H4	27	0.87157	0.00839	0.00507	0.01735	0.01048
niS	Cc000593.t1	H5	22.65	0.03054	0.17099	0.00362	0.17292	0.00466
niS	Cc000593.t1	H1-1	29.41	0.17578	0.00158	0.00019	0.00398	0.0005
niS	Cc000593.t1	H1-2	27.78	0.10706	0.00489	0.00036	0.00869	0.00069
niS	Cc000593.t1	H6	22.5	0.00086	0.18915	0.00011	0.21735	0.00425
niS	Cc000593.t1	H7	26.99	0.06792	0.00844	0.0004	0.01171	0.00056
niS	Cc000593.t1	H8	26.24	0.1333	0.01421	0.00131	0.01974	0.00184
niS	Cc000593.t1	H2-1	29.12	0.03449	0.00193	5e-05	0.00331	0.0001
niS	Cc000593.t1	H2-2	26.96	0.04789	0.00863	0.00029	0.02857	0.00098
niS	Cc000593.t1	H2-3	23.85	0.00548	0.07452	0.00028	0.12836	0.00498
niS	Cc000593.t1	H3	23.06	0.04227	0.12874	0.00377	0.28303	0.00949
niS	Cc001625.t1	niS1	23.19	0.04162	1	0.02885	1.17688	0.07689
niS	Cc001625.t1	niS2	27.08	0.00594	0.06755	0.00028	0.11617	0.00174
niS	Cc001625.t1	niS3	26.12	0.00869	0.13059	0.00079	0.14626	0.00647
niS	Cc001625.t1	H4	28.23	0.03206	0.03036	0.00067	0.06276	0.00183
niS	Cc001625.t1	H5	25.93	0.03061	0.14965	0.00318	0.15134	0.00409
niS	Cc001625.t1	H1-1	28.37	0.02647	0.02758	0.00051	0.06951	0.00258
niS	Cc001625.t1	H1-2	25.51	0.00045	0.20007	6e-05	0.3556	0.01003
niS	Cc001625.t1	H6	25.83	0.58751	0.16059	0.0654	0.18454	0.07524
niS	Cc001625.t1	H7	28.5	0.69296	0.02519	0.0121	0.03494	0.01678
niS	Cc001625.t1	H8	28.68	0.02709	0.02219	0.00042	0.03084	0.00071
niS	Cc001625.t1	H2-1	28.13	0.03509	0.0326	0.00079	0.05604	0.00178
niS	Cc001625.t1	H2-2	26.42	0.0404	0.10624	0.00298	0.3517	0.01025
niS	Cc001625.t1	H2-3	27.36	0.01162	0.05563	0.00045	0.09583	0.00378
niS	Cc001625.t1	H3	28.69	0.67007	0.02209	0.01026	0.04857	0.02257
SWE	Cc009295.t1	niS1	29.22	0.03333	0.17966	0.00415	0.21144	0.01332
SWE	Cc009295.t1	niS2	28.19	0.03975	0.36677	0.01011	0.63076	0.0196
SWE	Cc009295.t1	niS3	27.3	0.07673	0.67836	0.03608	0.75972	0.05234
SWE	Cc009295.t1	H4	27.29	0.05033	0.68403	0.02386	1.41374	0.05613
SWE	Cc009295.t1	H5	26.95	0.0178	0.86891	0.01072	0.8787	0.01826
SWE	Cc009295.t1	H1-1	28.32	0.01386	0.33603	0.00323	0.84696	0.02846
SWE	Cc009295.t1	H1-2	29.01	0.13485	0.20846	0.01949	0.37051	0.03617
SWE	Cc009295.t1	H6	28.37	0.06261	0.32406	0.01406	0.37237	0.01772
SWE	Cc009295.t1	H7	26.99	0.02646	0.8454	0.0155	1.17236	0.02401
SWE	Cc009295.t1	H8	26.74	0.03128	1	0.02168	1.38995	0.03525
SWE	Cc009295.t1	H2-1	27.44	0.00462	0.61798	0.00198	1.06243	0.02199
SWE	Cc009295.t1	H2-2	29.73	0.13341	0.12598	0.01165	0.41706	0.03871
SWE	Cc009295.t1	H2-3	28.47	0.07668	0.30192	0.01605	0.52005	0.03417
SWE	Cc009295.t1	H3	28.8	0.01048	0.24051	0.00175	0.52878	0.00943
SWE	Cc015960.t1	niS1	30	0.06514	0.07794	0.00352	0.09172	0.00679
SWE	Cc015960.t1	niS2	28.14	0.11796	0.28405	0.02322	0.4885	0.04055
SWE	Cc015960.t1	niS3	27.53	0.0384	0.43213	0.0115	0.48395	0.0248
SWE	Cc015960.t1	H4	26.62	0.07376	0.81463	0.04165	1.68368	0.0918
SWE	Cc015960.t1	H5	26.92	0.085	0.66285	0.03905	0.67032	0.04105
SWE	Cc015960.t1	H1-1	27.72	0.05397	0.38051	0.01423	0.95908	0.04734
SWE	Cc015960.t1	H1-2	28.37	0.06355	0.24191	0.01066	0.42996	0.02249
SWE	Cc015960.t1	H6	27.74	0.03351	0.37541	0.00872	0.43138	0.01309
SWE	Cc015960.t1	H7	26.32	0.08246	1	0.05715	1.38676	0.08026
SWE	Cc015960.t1	H8	26.52	0.02163	0.87056	0.01305	1.21002	0.02414
SWE	Cc015960.t1	H2-1	27.04	0.00637	0.60975	0.00269	1.04827	0.02193
SWE	Cc015960.t1	H2-2	29.1	0.03374	0.14536	0.0034	0.48121	0.0119
SWE	Cc015960.t1	H2-3	28.67	0.00448	0.19615	0.00061	0.33786	0.01309
SWE	Cc015960.t1	H3	28.38	0.13222	0.24022	0.02202	0.52814	0.04916
PEN	Cc004177.t1	niS1	38.23	0.14625	0.00039	4e-05	0.00046	5e-05
PEN	Cc004177.t1	niS2	36.7	0.96126	0.00112	0.00075	0.00193	0.00128
PEN	Cc004177.t1	niS3	38.71	0.81584	0.00028	0.00016	0.00031	0.00018
PEN	Cc004177.t1	H4	38.04	1.42031	0.00044	0.00044	0.00091	0.0009
PEN	Cc004177.t1	H5	37.05	0.10149	0.00088	6e-05	0.00089	6e-05
PEN	Cc004177.t1	H1-1	37.63	0.20894	0.00059	9e-05	0.00148	0.00022
PEN	Cc004177.t1	H1-2	38.65	0	0.00029	0	0.00052	2e-05
PEN	Cc004177.t1	H6	36.72	1.06408	0.00111	0.00082	0.00127	0.00094
PEN	Cc004177.t1	H7	37.09	0	0.00086	0	0.00119	2e-05
PEN	Cc004177.t1	H8	36.74	0.36402	0.00109	0.00028	0.00152	0.00038
PEN	Cc004177.t1	H2-1	38.3	0	0.00037	0	0.00064	2e-05
PEN	Cc004177.t1	H2-2	36.25	1.16671	0.00153	0.00124	0.00506	0.00409
PEN	Cc004177.t1	H2-3	27.16	0.0074	0.83237	0.00427	1.43373	0.05587
PEN	Cc004177.t1	H3	26.9	0.06518	1	0.04518	2.19853	0.10559
Reference	Cc002986.t1	niS1	23.41	0.02507	0.98647	0.01714	-	-
Reference	Cc002986.t1	niS2	24.22	0.03873	0.56117	0.01506	-	-
Reference	Cc002986.t1	niS3	23.51	0.05809	0.91742	0.03694	-	-
Reference	Cc002986.t1	H4	24.6	0.03312	0.43087	0.00989	-	-
Reference	Cc002986.t1	H5	23.39	0.04607	1	0.03194	-	-
Reference	Cc002986.t1	H1-1	24.93	0.03618	0.34325	0.00861	-	-
Reference	Cc002986.t1	H1-2	24.41	0.03257	0.49183	0.0111	-	-
Reference	Cc002986.t1	H6	23.79	0.00138	0.75733	0.00072	-	-
Reference	Cc002986.t1	H7	24.15	0.02604	0.58726	0.0106	-	-
Reference	Cc002986.t1	H8	24.18	0.00929	0.57809	0.00372	-	-
Reference	Cc002986.t1	H2-1	24.42	0.05749	0.48867	0.01947	-	-
Reference	Cc002986.t1	H2-2	25.22	0.01447	0.28149	0.00282	-	-
Reference	Cc002986.t1	H2-3	24.3	0.03402	0.53254	0.01256	-	-
Reference	Cc002986.t1	H3	24.65	0.03874	0.41779	0.01122	-	-
Reference	Cc006757.t1	niS1	26.33	0.02464	0.70705	0.01208	-	-
Reference	Cc006757.t1	niS2	27.53	0.1314	0.30686	0.02795	-	-
Reference	Cc006757.t1	niS3	26.2	0.03137	0.77217	0.01679	-	-
Reference	Cc006757.t1	H4	27.08	0.03623	0.42042	0.01056	-	-
Reference	Cc006757.t1	H5	26.24	0.10427	0.75312	0.05443	-	-
Reference	Cc006757.t1	H1-1	28.3	0.48885	0.17955	0.06084	-	-
Reference	Cc006757.t1	H1-2	26.75	0.03656	0.52792	0.01338	-	-
Reference	Cc006757.t1	H6	25.83	0.07207	1	0.04995	-	-
Reference	Cc006757.t1	H7	26.57	0.01656	0.59554	0.00684	-	-
Reference	Cc006757.t1	H8	26.27	0.0106	0.73453	0.0054	-	-
Reference	Cc006757.t1	H2-1	26.91	0.07361	0.47151	0.02406	-	-
Reference	Cc006757.t1	H2-2	27.82	0.00353	0.25063	0.00061	-	-
Reference	Cc006757.t1	H2-3	27.44	0.02224	0.32574	0.00502	-	-
Reference	Cc006757.t1	H3	27.51	0.07399	0.31222	0.01601	-	-
Reference	Cc028378.t1	niS1	25.02	0.16727	0.7319	0.08486	-	-
Reference	Cc028378.t1	niS2	25.31	0.01488	0.6025	0.00622	-	-
Reference	Cc028378.t1	niS3	24.78	0.11221	0.86905	0.06759	-	-
Reference	Cc028378.t1	H4	25.45	0.04353	0.54333	0.0164	-	-
Reference	Cc028378.t1	H5	24.61	0.01431	0.97784	0.0097	-	-
Reference	Cc028378.t1	H1-1	25.7	0.08556	0.45857	0.02719	-	-
Reference	Cc028378.t1	H1-2	25.21	0.07455	0.64362	0.03326	-	-
Reference	Cc028378.t1	H6	24.57	0.05631	1	0.03903	-	-
Reference	Cc028378.t1	H7	24.75	0.00386	0.88546	0.00237	-	-
Reference	Cc028378.t1	H8	24.73	0.03681	0.89538	0.02284	-	-
Reference	Cc028378.t1	H2-1	25.1	0.01329	0.69237	0.00638	-	-
Reference	Cc028378.t1	H2-2	26.2	0.01822	0.32416	0.00409	-	-
Reference	Cc028378.t1	H2-3	25.23	0.10614	0.63292	0.04656	-	-
Reference	Cc028378.t1	H3	25.59	0.02662	0.4952	0.00914	-	-
Reference	Cc028808.t1	niS1	26.31	0.06694	0.46359	0.02151	-	-
Reference	Cc028808.t1	niS2	26.51	0.10381	0.40266	0.02897	-	-
Reference	Cc028808.t1	niS3	25.24	0.00635	0.9739	0.00429	-	-
Reference	Cc028808.t1	H4	25.64	0.00888	0.7385	0.00455	-	-
Reference	Cc028808.t1	H5	25.35	0.08305	0.90297	0.05198	-	-
Reference	Cc028808.t1	H1-1	26.58	0.01453	0.38336	0.00386	-	-
Reference	Cc028808.t1	H1-2	26.09	0.06103	0.54045	0.02286	-	-
Reference	Cc028808.t1	H6	25.2	0.04469	1	0.03098	-	-
Reference	Cc028808.t1	H7	25.51	0.03442	0.80834	0.01928	-	-
Reference	Cc028808.t1	H8	25.47	0.00928	0.83259	0.00536	-	-
Reference	Cc028808.t1	H2-1	26	0.00831	0.57576	0.00332	-	-
Reference	Cc028808.t1	H2-2	27.28	0.02386	0.23726	0.00392	-	-
Reference	Cc028808.t1	H2-3	26.61	0.03278	0.37763	0.00858	-	-
Reference	Cc028808.t1	H3	26.83	0.08335	0.32316	0.01867	-	-
Reference	Cc036327.t1	niS1	27.83	0.26248	0.3465	0.06304	-	-
Reference	Cc036327.t1	niS2	27.31	0.25227	0.49654	0.08682	-	-
Reference	Cc036327.t1	niS3	27.2	0.93328	0.53282	0.34468	-	-
Reference	Cc036327.t1	H4	28.17	0.04268	0.27203	0.00805	-	-
Reference	Cc036327.t1	H5	28.1	0.01374	0.28572	0.00272	-	-
Reference	Cc036327.t1	H1-1	27.87	0.03885	0.3354	0.00903	-	-
Reference	Cc036327.t1	H1-2	27.1	0.06616	0.57189	0.02623	-	-
Reference	Cc036327.t1	H6	26.3	0.0404	1	0.028	-	-
Reference	Cc036327.t1	H7	28.17	0.02233	0.27343	0.00423	-	-
Reference	Cc036327.t1	H8	28.15	0.01192	0.27767	0.00229	-	-
Reference	Cc036327.t1	H2-1	27.25	0.00757	0.51588	0.00271	-	-
Reference	Cc036327.t1	H2-2	28.5	0.00983	0.2176	0.00148	-	-
Reference	Cc036327.t1	H2-3	27.48	0.05358	0.44055	0.01636	-	-
Reference	Cc036327.t1	H3	27.5	0.06418	0.43286	0.01926	-	-
